# Supplementary material for: Effective surveillance systems for vector-borne diseases in urban settings and translation of the data into action: a scoping review
Source: Infect Dis Poverty. 2018 Sep 3;7:99. doi: 10.1186/s40249-018-0473-9 (PMC6137924; doi:10.1186/s40249-018-0473-9)
Supplement: Supplementary file 3 — Data extraction grid. (XLSX 139 kb) [file 40249_2018_473_MOESM3_ESM.xlsx]

## Sheet: Feuil1
Basic Informations						MMAT																					TIDieR (Temlpate for Interventions description and replication)													ASTAIRE
Authors	Title	Year	Language	Country		Clear question or objectives ?	Question (or objectives) correctly addressed ?	Qualitative				Quantitative randomized controlled (trials)				Quantitative non-randomized				Quantitative descriptive				Mixed Methods			1. Brief name of the intervention	2. Why	3. What materials	4. What procedures	5. Who provided	6. How	7. Where	8. When and How Much	9. Tailoring	10. Modifications	11. How Well planned	12. How Well Actual	13. Context	Population
					Type of study			1.1 Relevant sources for qualitative data	1.2 Relevant process of analyse	1.3 Appropriate consideration of the context	1.4 Appropriate consideration of researcher’s influence	2.1 Clear randomization	2.2 Clear allocation concealment	2.3 Complete outcome data	2.4 Low withdrawal / drop-out	3.1 Minimization of selection bias	3.2 Appropriate measurement	3.3 Comparability of groups	3.4 Complete outcome data / response rate / follow-up	4.1 Relevant sampling strategy	4.2 Representativity of the population understudy	4.3 Appropriate measurement	4.4 Acceptable response rate	5.1 Appropriate mixed methodology	5.2 Relevant integration of quali and quanti data	5.3 Appropriate consideration of limitation														Epidemiologic and sociodemographic characteristics			Cognitive, cultural, social and educational characteristics			Motivation		Accessibility
																																								Socioeconomy (rate of unemployement)	Demography (age, sex)	Health status	Culture (lifestyle, representation of the world)	Cognition, knowledge	Socio-education	initial	derived from the intervention	Financial accessability	Geographic accessability
Adams et al	Update: Ongoing Zika Virus Transmission — Puerto Rico, November 1, 2015–July 7, 2016	2016	english	Puerto Rico	Descriptive	Yes (to give an up date of the Zika situation)	Yes	NA	NA	NA	NA	NA	NA	NA	NA	NA	NA	NA	NA	NA	NA	NA	NA	NA	NA	NA	Puerto Rico Department of Health (PRDH) in collaboration with CDC, implemented a Zika virus response strategy with three focus areas: protecting pregnant women, controlling the mosquito vector, and expanding access to the full range of voluntary contraceptive options for women and men	To limit spreading of Zika outbreak	12,900 Zika prevention kits distributed to pregnant women with insect repellent, bed nets, condoms, and larvicide to prevent mosquito breeding sites in water-holding containers around households; health messaging; education materials	Health messaging: television and radio public service announcements, health education materials in health care facilities and community events; and weekly arboviral surveillance reporting posted online	PRDH and CDC	source reduction of mosquito breeding sites, larvicide application, and residual indoor and outdoor insecticide spraying with deltamethrin; screen in pregnant houses; desctruction of deltamethrin spraying in schools; destruction of 1.6 million abandoned rubber tires ; monitoring of women who was infected during pregnancy	Country level	2015, all the island					Zika virus transmission in Puerto Rico has been increasing since it was first detected in November 2015. Zika virus infection is a cause of microcephaly and other severe birth defects and has been associated with Guillain-Barré syndrome and severe thrombocytopenia
Akoua- Koffi et al	Détection et gestion de l'épidémie de fièvre jaune en Côte D'Ivoire, 2001	2002	French	Côte d'Ivoire	descriptive	Yes : response to the emergence of a Yellow fever outbreak	Yes	NA	NA	NA	NA	NA	NA	NA	NA	NA	NA	NA	NA	NA	NA	NA	NA	NA	NA	NA	detection and management of a Yellow fever outbreak	to detect and manage a Yellow fever outbreak	case definition, diagnostic strategy (serology or biomolecular confirmation), larval index, imagos trapping	The epidemic emergency plan consisted of setting up a crisis committee to implement epidemiological, entomological and virological surveillance, mass vaccination campaigns in areas around confi rmed cases, and vector control	Public Health authorities and research and expertise institutes	Active sentinel surveillance for hemorrhagic fever based on a case definition. After the first confirmation, implementation of a weekly reporting system with biological confirmation. Active case finding. Entomological investigation with larval index and viral search in adults mosquitoes	Country level	During 40 weeks (2001). Alert was over when absence of case notification during three weeks			Risk management plan was gradually implemented during the outbreak		Yellow fever is endemic in Africa and America. Last outbreak in 1982 and good vaccine coverage. Surveillance system exists already in Ivory Coast for hemorrhagic fever which has shown its efficiency, achieving to detect the 1st case of YF in western part of the country
Almeida et al	Surveillance for Yellow Fever Virus in Non-Human Primates in Southern Brazil, 2001–2011: A Tool for Prioritizing Human Populations for Vaccination	2014	english	Brazil	descriptive	Yes (To assess timeliness of notification of non-human primate deaths in relation to the occurrence of confirmed human cases, vaccine coverage and timing of YF vaccination in municipalities in the state of Rio Grande do Sul during the YF outbreak)	yes	NA	NA	NA	NA	NA	NA	NA	NA	NA	NA	NA	NA	NA	NA	NA	NA	NA	NA	NA	control vaccination of the human population within a 2 km radius for events in a rural area or 300 m in urban areas pending laboratory confirmation of the presence of YFV	to prevent human infection	vaccination of non immune human population living in the same area if they are not vaccinated	active and passive surveillance of non human primates	Rio Grande do Sul State Health Department and the Brazilian Ministry of Health	Passive of YF non human cases (sick or dying monkeys and discovery of non-human primate carcasses); active surveillance by capture of forest-dwelling primates for collection of blood and sera, and collection of mosquitoes for identification and virus isolation	state of Rio Grande do Sul	since 1999					Because YF is often fatal in susceptible New World monkey populations, sudden die-offs of New World monkeys or epizootics can signal YFV circulation in an environment where humans may be exposed
Álvarez Valdés et al	Sistema integrado de vigilancia para la prevención de dengue	2007	Spanish	Cuba	descriptive	Yes (to describe the surveillance system)	yes	NA	NA	NA	NA	NA	NA	NA	NA	NA	NA	NA	NA	NA	NA	NA	NA	NA	NA	NA	Surveillance of dengue based on community based participation	because of the high incidence of dengue in Cuba	elements of the surveillance system were integrated and combined with a social participation strategy	Analysis of the risk of emergence of Aedes or dengue in new foci based upon an automated database with indicators and thematic map outputs made risk stratification for dengue and its vector possible	Unidad de Vigilancia y Lucha Antivectorial (UVLA), Public Hygiene at local level, government, population	collection of information about breeding sites, entomological indices, epidemiological indices (cases) and creation of variables which are integrated into a GIS with map production after analysis	City of Cotorro, Province of Ciudad de la Havana	2003-2005 with intervention cycles of 12 days					Dengue is transmitted in Americas and Caraibes
Arce et al	Re-emergence of leishmaniasis in Spain: community outbreak in Madrid, Spain, 2009 to 2012	2013	english	Spain	descriptive	Yes (to describe the epidemiological characteristics of the urban community outbreak of leishmaniasis and the control measures adopted)	yes	NA	NA	NA	NA	NA	NA	NA	NA	NA	NA	NA	NA	NA	NA	NA	NA	NA	NA	NA	development of a surveillance strategy to control leishmaniasis outbreak	It was the largest reported community outbreak of leishmaniasis in Europe	questionnaire administered by telephone, sandfly trapping, surveillance of dogs by veterinarians, monotoring of other potential reservoirs, environmental sanitation	Notification of suspect cases by medical practionners, notification to the Spain and Madrid surveillance system network, confirmation, Spanish Public Health Department organize environmental and epidemiological actions	Departments of Health and the Environment, Town Councils in the area, Instituto de Salud Carlos III Health Institute – WHO Collaborating Centre for Leishmaniasis, Veterinary Health Surveillance Centre, Veterinary Faculty and Biology Faculty of Complutense University in Madrid.	Spanish and Madrid Epidemiological Surveillance Network	south-west area of the Madrid autonomous community	2009-2010 (surveillance since 1997)					A community outbreak of leishmaniasis in the south-west area of the Madrid autonomous community, Spain, affecting residents from four towns that are geographically close together and share extensive park areas has been observed since July 2009
Azil et al	Field Worker Evaluation of Dengue Vector Surveillance Methods: Factors That Determine Perceived Ease, Difficulty, Value, and Time Effectiveness in Australia and Malaysia	2015	english	Malaysia, Australia	Descriptive	Yes (to describe the perceived ease or difficulty and value and time effectiveness of routine vector surveillance methods in Australia and Malaysia, using such techniques)	yes	yes	yes	can't tell	can't tell																vector control	to suppress mosquito vector populations	traps	surveillance and control actions	Health departments	field surveys	3 health departments in (a) Cairns, north Queensland, Australia (b) Kuala Lumpur, Malaysia and (c) Petaling District, Selangor, Malaysia	2014					For dengue vector surveillance to be successful, there needs to be not only technical, quantitative evaluations of method performance but also an appreciation of how amenable field workers are to using particular methods
Bacon et al	Surveillance for Lyme Disease-United States, 1992-2006	2008	english	USA	descriptive	Yes (to describe the characteristics and distribution of Lyme disease cases reported in the United States during 1992--2006 )	yes	NA	NA	NA	NA	NA	NA	NA	NA	NA	NA	NA	NA	NA	NA	NA	NA	NA	NA	NA	Set up surveillance against Lyme disease	To control its extent	Use of insect repellents against ticks, daily self-examination for ticks; reduction of tick abundance around private homes and in recreational areas by removing brush and leaf litter; creating a buffer zone of wood chips or gravel between forests and lawn; applying acaricides, and excluding deer; use of single dose of doxycycline as prophylaxis of Lyme disease in persons aged >8 years who have be…	surveillance of human cases	state and local health departments	detection of cases and reporting	USA	initiated since 1982 by CDC					Lyme disease shows continued emergence and the need for tick avoidance and early treatment interventions
Barbu et al	Residual Infestation and Recolonization during Urban Triatoma infestans Bug Control Campaign, Peru	2014	english	Peru	descriptive	Yes (To evaluate the effectiveness of the treatment during the subsequent surveillance phase after insecticide application)	yes													yes	yes	yes	can't tell				Treatment of households to eliminate bugs, surveillance and evaluation	to control Chagas disease and to evaluate the control	treatment of households with deltamehrin	Treatment phase with deltamethrin of all the households, collection of bugs which flushed out of their refuges, and 6 months later surveillance phase which is a community-based survey aiming at identifying residual and returning vector population. Population is asked to participate in the surveillance phase, bringing any T. infestans insects found in their households to community health workers o…	Peru Ministry of Health with the research team	Data are entered in a model to evaluate residual infestation and then efficiency of the control	Arequipa, Peru, a city of 850,000 inhabitants	2009-2012		evaluation of the insecticide resistance of the bugs			Chagas disease is a rural disease but become an urban problem. The vector control challenges in an urban area potentially differ from those in rural settings. Because of smaller peridomestic areas, fewer sources of blood, and fewer hiding places for the vector in urban dwellings, and though participation in control campaigns in rural areas is typically high, control might be easier in an urban ho…
Blackmore et al	Surveillance results from the first West Nile Virus transmission season in Florida, 2001	2003	english	USA	Descriptive	Yes (to give an overview of the results of WNV surveillance during the first transmission season in Florida)	Yes	NA	NA	NA	NA	NA	NA	NA	NA	NA	NA	NA	NA	NA	NA	NA	NA	NA	NA	NA	intensive surveillance	To follow the spread of the WNV	Florida Sentinel Chicken Arboviral Surveillance Network	surveillance (birds, chiken sentinels,mosquito trapping, report on neurologic illness in horse, human)	Florida Department of Health (DOH) and managed by the Florida Fish and Wildlife Conservation Commission (FWCC), practionners medical and veterinarian) and help of CDC	A web-based dead bird mortality reporting system; DOH website	Florida	since 1978 for SLEV					After the outbreak in NYC in 1999, the potential spread of WNV to Florida was of particular interest because of the mild climate that has been able to support enzootic transmission of Eastern equine encephalomyelitis virus (EEEV) and St. Louis encephalitis virus (SLEV) in that state. St. Louis Encephalitis virus is closely related to WNV
CDC	Epidemic/Epizootic West Nile Virus in the United States: Guidelines for Surveillance, Prevention, and Control	2003	english	USA	descriptive, report MMWR and guidelines	Yes (To present the findings after the outbreak in terms of strategy for surveillance and control)	Yes	NA	NA	NA	NA	NA	NA	NA	NA	NA	NA	NA	NA	NA	NA	NA	NA	NA	NA	NA	Development of a surveillance strategy with vector control and sensitization of the population with also laws	The discovery of virus-infected, overwintering mosquitoes during the following winter of 1999-2000 presaged renewed virus activity for the following spring and precipitated early season vector control and disease surveillance in NYC and the surrounding areas. These surveillance efforts were focused on identifying and documenting WNV infections in birds, mosquitoes and equines as sentinel animals …	extensive mosquito-control and risk-reduction campaign, including aerial and ground applications of mosquito adulticides, information of population	The city responded immediately by applying larvicide to standing bodies of water and by spraying an organophosphate pesticide in northern Queens by helicopter to control adult mosquitoes (i.e., an “adulticide”)	governmental public health and environmental establishments worked together (New York City Department of Health and Mental Hygiene, the New York State Department of Health, and CDC)	1) community-level mosquito control (larviciding, adulticiding, and breeding-site reduction), 2) peridomestic measures (repairing and installing door and window screens, using air conditioning, and reducing breeding sites), and 3) personal protection measures (use of repellents, use of protective clothing, and avoidance of outdoor exposure when mosquitoes are most active)	New York and New Jersey first and then 44 states of USA + district of Columbia	since 1999	In jurisdictions without pre-existing vector-borne disease surveillance and control programs, newly developed avian-based and/or mosquito-based arbovirus surveillance systems will be required. In some, resurrection of previously abandoned systems will be necessary. In others, modification and/or strengthening of existing arbovirus surveillance systems (i.e., those intended to monitor eastern equi…				In late August 1999, an outbreak of encephalitis caused by West Nile virus (WNV) was detected in New York City and subsequently identified in neighboring counties. In response, an extensive mosquito-control and risk-reduction campaign was initiated, including aerial and ground applications of mosquito adulticides throughout the affected areas. The discovery of virus-infected, overwintering mosqui…
Chaki et al (2012)	An affordable, quality-assured community-based system for high-resolution entomological surveillance of vector mosquitoes that reflects human malaria infection risk patterns	2012	english	Tanzania	descriptive	Yes (to validate a community based system of surveillance of malaria vectors and other mosquitoes with different community based interventions)	Not totally (other vectors were not mentioned)													Yes	Yes	Yes	can't tell				surveillance of adult mosquitoes by communities which implied in (1) routine aquatic habitat surveillance, (2) regular application of microbial larvicides, (3) adult monitoring	Level of malaria transmission are low and require to be measured with adequat tools to be well controlled	microbial larvicides, environement management (drain cleaning, mosquito-proof housing), high coverage of ITN, ACT	Environmental management and routine larvicide application, as implemented, monitored and evaluated through contemporary, community-based strategies	UMCP activities are coordinated by the City Medical Office of Health, and fully integrated into the decentralized administrative system of Dar es Salaam.	community-based implementation of preventative public health measures, including vector control	Dar es Salam	UMCP has been developed since 2004		Different tools for monitoring and control were tested (resting boxes, window exit traps, CDC light traps, Ifakara tent traps and human landing catches)	Interventions were done by urban communities as well as surveillance	Larvicide actions were done by a private contractor in 2009 and 2010, then MoH took overt management	UMCP was developed with JICA in 1988. It stopped in 1996 and launched again in 2004. The objectives are to face the challenge of monitoring declining transmission levels mediated by dramatically altered residual vectorial systems with greater sensitivity than ever before
Chanda et al	Impact assessment of malaria vector control using routine surveillance data in Zambia: implications for monitoring and evaluation	2012	english	Zambia	Descriptive (retrospective analysis)	Yes (to assess the impact of vector control measures on malaria transmission - implicit objectives)	Yes (impact was measured)													Yes	yes	yes	can't tell				Distribution of LLINs and IRS in house to reduce malaria transmission	To reduce mortality and case fatality	long-lasting insecticidal nets (LLINs) and indoor residual spraying (IRS)	Nation_wide distribution for LLINs and IRS	Vector control programmes are coordinated and managed by the Zambian Ministry of Health through the National Malaria Control Centre (NMCC). LLINs and IRS are implemented and recorded at district level by the District Health Management Teams (DHMT). Malaria case and hospital malaria specific mortality data from children less than five years of age were obtained from the Zambian national Health Man…	Vector control programmes are coordinated and managed by the Zambian Ministry of Health through the National Malaria Control Centre (NMCC). LLINs and IRS are implemented and recorded at district level by the District Health Management Teams (DHMT). Malaria case and hospital malaria specific mortality data from children less than five years of age were obtained from the Zambian national Health Man…	All the country IRS = urban and periurban areas ; LLINs in rural areas	Since 2006 ? All the country (95% of the healrth districts seem to be covered)					routine surveillance data treated with suspicion due to high variability in quality comparing to repated population based-surveys
Chang et al	Combining Google Earth and GIS mapping technologies in a dengue surveillance system for developing countries	2009	english	Nicaragua	descriptive	Yes (development of a low-cost mapping and georeferencing system which does not rely on continuous access to Internet and was employed first in Bluefields, Nicaragua and then introduced throughout the country as part of a nation-wide initiative)	Yes	NA	NA	NA	NA	NA	NA	NA	NA	NA	NA	NA	NA	NA	NA	NA	NA	NA	NA	NA	Vector control is based on breeding sites survey according to range of entomological indices and to case control. A combination between google earth and GIS have been added to the surveillance strategy to improve the dengue control providing a visual imagery of the location of dengue cases, larval infestation, and locations of potential larval development sites which were used by dengue control s…	to prioritize specific neighborhoods for targeted control interventions	Google earth, GIS, map and public health workers	According to the risk levels set by the Nicaraguan Ministry of Health, optimal control is a home index of <1%, good control is a home index of <5%, alarm levels of infestation are indicated by a home index of <10%, and emergency levels of infestation are indicated by a home index of 10% or greater	MoH and the municipality	When a suspected case is identified, the patient address is communicated to the public health workers who visit the home to fumigate and place insecticide in standing water within a 50 m radius of the home	Bluefields is a municipality on the Atlantic coast with 13,174 homes	2008					Unplanned urbanization leads to multiplication of breeding sites for dengue vectors. As identification of these sites is difficult in this context, tools for geo-referencing locations by satellite may prove useful because they permit observers at the administrative level to analyze spatial relationships between areas with high levels of mosquito infestation and the locations of sites with a predi…
Cheung & Fok	Dengue vector surveillance and control in Hong Kong in 2008 and 2009	2009	english	China (Hong Kong)	Descriptive	Yes (to detect the presence and distribution of the dengue vectors, to monitor and evaluate the effectiveness of dengue vector control work carried out by various agencies, and to make timely adjustments to dengue vector control strategies and measures)	Yes													yes	can't tell	yes	NA				Detection of presence and distribution of mosquitoes	To detect presence and distribution of the vectors, to monitor and evaluate the effectiveness of dengue vector control work carried out by various agencies, and to make timely adjustments to dengue vector control strategies and measures	Ovitraps	Trapping in 2 areas (community areas and ports) by 4 teams with 2 persons (1 week/month); identifying mosquitoes (species); calculating entomological indexes translating into tresholds; dissemination of the information by internet and health talks (school); training for the MOH staff on the field	The dengue vector surveillance programme (government) but also communities	Set up of the ovitraps during 1 week/month in 2008 and 2009 in selected community areas (38) with high population density (55 ovitraps in average/area; no information about how these aeras were chosen or where exactly ovitraps were set up) ) and in 33 ports (no data about the choice) with 20 ovitraps on average except at the airoport (727 ovitraps)	Hong Kong Special Administrative Region (SAR)	1 week/month in 2008 and 2009			Training of the staffs and dissemination of the "good practices" in schools		Dengue fever has statutorily been made notifiable in China, Hong Kong Special since 1994. But in 2002, 20 cases were registered from local transmission. There was a great increase between 1994 and 2007 that was considered as worrying. Question about presence of ae. albopictus (Ae. aegypti present but also non autochtonous species)
Chisha et al	Enhanced surveillance and data feedback loop associated with improved malaria data in Lusaka, Zambia	2015	english	Zambia	Quantitative descriptive ?	to verify trends in reported malaria, as well as to implement a data feedback loop to improve data uptake, use, and quality within clinics	Yes	NA	NA	NA	NA	NA	NA	NA	NA	NA	NA	NA	NA	NA	NA	NA	NA	NA	NA	NA	Implementation of zan enhanced surveillance to adrerss following issues : low malaria testing rates, high numbers of unconfirmed malaria cases and over consumption of anti-malarials	To improve diagnosis and care of patients	For enhanced surveillance programme : outpatient disease registers, tally sheets, Rapid diagnostic test registers, disease aggregation forms from the National Healt Inforamtion System, and stock control cards ; improved forms for prospective data collection. Data collected included total consultations, total reported malaria, total malaria rapid diagnostic tests administered, total malaria micros…	Retrospective malaria data were collected from January 2004 to March 2011 from each health facility in Lusaka District (only data from Januray 2009 were used). Between April 2011 and December 2012, the latest malaria data recorded in clinic logbooks was compared with reported numbers during monthly supervision visits, and feedback was provided to health facility staff on the previous month’s data…	The surveillance is part of the National Malrai Control Program. Data collectors were in charge of retrospective data collection	enhanced surveillance programme included four components: 1) retrospective record reviews of patient registers and stock to understand accuracy and process issues with reported malaria data; 2) prospective data collection using improved forms; 3) improved quality assurance for diagnostic test results; and 4) consistent and timely reporting and feedback to the district and facility staff of result…	Zambia, in all 26 public health facilities in Lusaka District	Enhanced surveillance started in November 2010 until November 2012. Usable retrospective data were collected from were collected January 2009 to March 2011					Very low malaria prevalence are reported in Lusaka. However, there are issues of low malaria testing rates, high numbers of unconfirmed malaria cases and over consumption of anti-malarials at clinics.
Daudens et al	Épidémiologie de la dengue et stratégies de lutte en Polynésie française, 2006-2008	2009	French	French Polynesia	descriptive	Presentation of an epidemiological evaluation of dengue fever in French Polynesia from 2006 to 2008	Yes	NA	NA	NA	NA	NA	NA	NA	NA	NA	NA	NA	NA	NA	NA	NA	NA	NA	NA	NA	epidemiological evaluation of dengue fever surveillance in French Polynesia and vector control	To detect the occurrence of dengue outbreaks, to guide vecor control actions an to identify circluated serotypes	case definition, and dengue surveillance system : data from laboratories, a sentinel network, and reported cases at the emergency department of the French Polynesia hospital, and reported cases of patients hospitalised for dengue fever.	Diagnostic strategy according to the date of disease onset. Weekly notification to health authorities of (1) suspected cases by the sentinel network, and of (2) reported cases at the emergency department of the French Polynesia hospital. Samples in the early stages are serotyped.	Hospital, laborattories, network of medical practicionners from the private and public sectors, research institute and health authorities	Diagnostic strategy according to the date of disease onset. Weekly notification to health authorities of (1) suspected cases by the sentinel network, and of (2) reported cases at the emergency department of the French Polynesia hospital. Samples in the early stages are serotyped.	French Polynesia	from 2006 to 2008. 2 550 positive cases (serotype was determined for 1951) from laboratories, 2 053 cases from the sentinel network and 420 cases from the emergency unit					Dengue is considered as a major issue in French Polynesia. 11 outbreaks have been reported between 1944 and 2008 and were due by a single serotype. A surveillance system is implemented since 1996.
Delisle et al	Chikungunya outbreak in Montpellier, France, September to October 2014	2015	english	France	descriptive	Yes : response to an outbreak	Yes	NA	NA	NA	NA	NA	NA	NA	NA	NA	NA	NA	NA	NA	NA	NA	NA	NA	NA	NA	Epidemiological and entomological investigations allowed to steer vector control measures to contain transmission	to detect and contain authochtonous transmission of chikunugnya virus	enhanced passive surveillance (for case confirmation), active case finding and entomologcial investigation	(1) Notification of chikungunya cases (imported and authochtonous cases) by health professionnals and rapid biological confirmation of suspected cases, (2) active secondary case finding through door-to-door survey, (3) inventory of breeding sites during the door-to-door survey and (4) estimation of vector densities	(1) health professionnals, i.e. GP, biomedical laboratories both public and private, (2) local departement of Public Health, (3) & (4) public operator for vector control	case definition, diagnostic strategy (serology or biomolecular confirmation), larval index, imagos trapping	door-to-door and entomological investigations were conducted in the neighbourhood of the autochthonous cases’ residences (200m radius) as well as direct contact to GPs and laboratories established within a 2km radius of the cases’ residences.	as soon as a local transmission was confirmed			this action is framed in a prepardness and response national plan dedicated to Aedes borne virus	identification of imported index case in the database of passive surveillance and detection of secondary cases thanks to the active case finding	Aedes albopictus is present since 2010 in this area and the national prepardness and response plan was first implemented in 2006										good
Díaz	Preventing Dengue at the Local Level in Havana City	2012	english	Cuba	descriptive (chapter)	Yes (results of a project designed to develop an intersectoral, continuous, and participatory IDSS at the local level using an ecosystem approach to human health)	Yes	NA	NA	NA	NA	NA	NA	NA	NA	NA	NA	NA	NA	NA	NA	NA	NA	NA	NA	NA	Development of an Integrated Dengue-Surveillance System	To ensure the sustainability of dengue control surveillance and control	IDSS was designed to integrate data from three components – environmental, entomological, and epidemiological systems (including clinical and laboratory data)	Development of an ecosystem approach which integrates and sustains environmental management to control factors that favors vector appearance and thereby to prevent dengue transmission	Cuban Government, Ministry of Public Health, and several research institutions such as the Pedro Kourí Tropical Medicine Institute and National Institute of Hygiene, Epidemiology, and Microbiology	development of an integrated dengue-surveillance system (IDSS)	Municipality of Cotorro in southeastern Havana	2003 to 2006					Dengue outbreaks in Cuba have been controlled because of the existence of political will, a community with high educational levels, highly qualifi ed human resources, a universal health care system, and legislation that endorses community and intersectoral participation in the social production of health. However, these actions weaken after epidemics are controlled
EANMAT	Monitoring antimalarial drug resistance within National Malaria Control Programmes: the EANMAT experience	2001	english	Kenya, Uganda, Rwanda, Tanzania	descriptive	yes (to present the EANMAT system)	yes	NA	NA	NA	NA	NA	NA	NA	NA	NA	NA	NA	NA	NA	NA	NA	NA	NA	NA	NA	East Africa Network for Monitoring Antimalarial Treatment (EANMAT)	to assist the development of rational treatment policies, and thus more effective malaria chemotherapy leading to significant lowering of malaria morbidity and mortality	network of sentinels able to to monitore efficacy of malaria treatments of malaria treatments	the 14-day WHO in vivo test (WHO/MAL/96.1077) was adopted as the standard EANMAT test on children under 5 years of age suffering from uncomplicated falciparum malaria and living in areas of year-round malaria transmission	MoH and the research community	All countries have eight `official' sentinel sites (except Rwanda with four), based within peripheral health units (and 2 or 3 additional sentinel sites)	Kenya, Uganda, Rwanda and Tanzania	since 1997	selection criteria for sentinel sites: transmission intensity, population density, accessibility of the health centre, the special case of national borders, eographical spread, and the need for the sentinel site to have a defined catchment area, and a stable population with limited in- and out-migration	Burundi may join the network	standardization of data records, computerized data entry, quality control of test drugs, and protocols for internal and external controls on the monitoring process; quality control were centralized		Since the early 1980s, drug-resistant Plasmodium falciparum has increasingly limited the provision of adequate treatment. A surveillance system for monitoring drug resistance is really only useful if it is sustained over time and is representative of the patterns of drug use, ecology and demographic characteristics of the region. These systems require expertise in drug sensitivity testing, consid…
Espinoza et al	Chagas Disease Vector Control in a Hyperendemic Setting: The First 11 Years of Intervention in Cochabamba, Bolivia	2014	english	Bolivia	descriptive	Yes (To quantify the variations of the infestation rates and to evaluate the impact of the widespread occurrence of wild T. infestans foci in the region on vector control efforts)	Yes													Yes	Yes	Yes	can't tell				Insecticide spraying	to control dwelling infestation by bugs	Synthetic pyrethroids (mainly alpha-cypermethrin 20%, 25 mg a.i./m2)	Pyrethroids were applied by trained staff in all dwellings of at-risk localities following standard procedures	Chagas Disease Control Program (CDCP)	baseline infestation surveys (mainly 1999–2001); blanket insecticide spraying over two or three rounds (mainly during 2001–2005); infestation surveys and spraying were targeted at dwellings reporting residual/re-emerging infestation foci, whether by dweller notification or by active bug searches by CDCP staff	Cochabamba	since 1999					Chagas disease is among the most serious public health problems in Bolivia. The country launched an ambitious Chagas Disease Control Program (CDCP) in the early 2000s. But wild populations of bugs may act as the sources of re-infesting vectors in their natural ranges, and this might hamper long-term efforts to keep dwellings vector-free
Fine & Layton	Lessons from the West Nile Viral Encephalitis Outbreak in New York City, 1999: Implications for Bioterrorism Preparedness	2001	english	USA	descriptive	Yes (To review the background of West Nile virus disease, its chief manifestations, and current guidelines for preventing the disease in humans)	yes	NA	NA	NA	NA	NA	NA	NA	NA	NA	NA	NA	NA	NA	NA	NA	NA	NA	NA	NA	Surveillance and control program	To stop the spread of the virus	NYC = free distribution of more than 300,000 cans of mosquito repellant containing diethyltoluamide (DEET) and nearly 1 million informational leaflets, as well as widespread educational efforts directed through the mass media.	Education (mass media, hot line for population and medical staff, NYCDOH web site), vector control (source reduction, insecticide, repellent, and disease surveillance (human, avian surveillance)	New York City Department of Health (NYCDOH)	Mosquito, human cases and avian fatality surveillance programs	NYC	Since 2000					West Nile virus was first detected in the Western Hemisphere in 1999, when an epidemic occurred in the New York City area.
Flacio et al	Strategies of a thirteen year surveillance programme on Aedes albopictus (Stegomyia albopicta) in southern Switzerland	2015	english	Switzerland	Descriptive	Yes (To present the adopted surveillance strategy and the procedure used to challenge the invasion of Ae. albopictus from 2000, before the arrival of the mosquito in Ticino, until 2013)	Yes	NA	NA	NA	NA	NA	NA	NA	NA	NA	NA	NA	NA	NA	NA	NA	NA	NA	NA	NA	surveillance programme on Aedes albopictus (Stegomyia albopicta)	to keep the density of the tiger mosquito at a bearable level for residents and tourists and to prevent autochthonous transmission of Ae. albopictus-borne diseases as well as uncontrolled use of insecticides	ovitraps supported by reports from the population, integrated control measures including removal of breeding sites, larvicide applications with Bacillus thuringiensis israelensis or diflubenzuron and, in some circumstances, adulticide applications with permethrin	active surveillance of mosquitoes by trapping and source reduction	population, municipalities and the mosquito working-group (Gruppo cantonale di Lavoro Zanzare, GLZ) of the Canton Ticino	survey, control, information	Ticino	since 2000 until now	There were 3 phases since 2000, according to the mosquito situation evolution				In Ticino, a canton located south of the Alps in Switzerland, a surveillance programme on Aedes albopictus (Stegomyia albopicta) started in 2000 seeing that the region was considered at high risk of introduction based on the rapid spread of this mosquito in neighbouring Italy
Flamand et al	The Epidemiologic Surveillance of Dengue-Fever in French Guiana: When Achievements Trigger Higher Goals	2011	english	French Guyana	Descriptive	Yes (to evaluate the multi data source surveillance system which aimed to monitor dengue fever patterns, to improve early detection of outbreaks and to allow a better provision of information to health authorities, in order to guide and evaluate prevention activities and control measures)	Yes	NA	NA	NA	NA	NA	NA	NA	NA	NA	NA	NA	NA	NA	NA	NA	NA	NA	NA	NA	Program for Surveillance, Alert and Response (PSAGE) for dengue fever	specifying the role and the missions of all stakeholders in the integrated vector management, epidemiological surveillance, laboratory diagnosis, environmental management, clinical case management and communication	data about suspected cases coming from different medical sources	5 epidemiological situations are described: (1) Sporadic transmission, (2) Presence of dengue fever clusters in some areas, (3) Pre-alert epidemic, (4) Confirmation of the epidemic, (5) End of epidemic which correspond to a set of preventive and control measures	Cellule de l’Institut de Veille Sanitaire (InVS) en Regions Antilles-Guyane (Cire AG)	Biological laboratories+ sentinel network+hospital centers+health centers	French Guyana	During the 2006-2010 period, 37 812 clinical cases and 10 724 confirmed cases were recorded					The epidemiology of dengue fever in French Guiana is marked by a combination of permanent transmission of the virus in the whole country and the occurrence of regular epidemics
Gavaudan et al	Seasonal monitoring of Aedes albopictus: practical applications and outcomes	2013	english	Italy	Descriptive	Yes (To describe the monitoring system adopted in the town of Pesaro (Marche, Italy), and to discuss the results of the survey through the years of 2008 to 2011)	Yes	NA	NA	NA	NA	NA	NA	NA	NA	NA	NA	NA	NA	NA	NA	NA	NA	NA	NA	NA	pest management by monitoring of the vector and set up of control strategy	Ministry of Health has recommended that the Public Health Services improve arbovirus surveillance	ovitraps and larvicide treatment with diflubenzuron or Bti if the breeding site is inextinguishable (also pyriproxyfen as adulticide if necessary)	On a weekly basis, and usually on Wednesdays, the masonite strips within the ovitraps were collected and delivered to the laboratory. The ovitraps were then filled up again, with the masonite strip was replaced. Insecticide treatment with diflubenzuron was also conducted during the vectorial season. Adult treatment might also be done if necessary.	The municipality is responsible for its own territory, as well as the population being responsible for their own properties	The strategy was based on staff training (community workers, environmental officers, cleaners, volunteers of the regional Civil Protection Authorities), information and practices were shared with the stakeholders (the local population, politicians and general practitioners).	town of Pesaro (Marche, Italy)	2008-2011	Education and information of the population was undertaken, Bti was available at low cost in local pharmacies (also free to schools, agencies, and other partners). A staff of technicians was available for visits upon request, and an entomologist provided sampling for larvicidal efficacy in manholes				The introduction of the Asian tiger mosquito Aedes (Stegomya) albopictus (Diptera: Culicidae) into temperate regions poses serious concerns for the risk of the spreading of arboviral epidemics, as confirmed by the Chikungunya fever outbreak in Italy
Geissbuhler et al (2009)	Monitoring mosquitoes in urban Dar es Salaam: Evaluation of resting boxes, window exit traps, CDC light traps, Ifakara tent traps and human landing catches	2009	english	Tanzania	descriptive	Yes (to validate a community based system of surveillance of malaria vectors and other mosquitoes with different community based interventions)	Not totally (other vectors were not mentioned)													Yes	Yes	Yes	can't tell				surveillance of adult mosquitoes by communities which implied in (1) routine aquatic habitat surveillance, (2) regular application of microbial larvicides, (3) adult monitoring	Level of malaria transmission are low and require to be measured with adequat tools to be well controlled	microbial larvicides, environement management (drain cleaning, mosquito-proof housing), high coverage of ITN, ACT	Environmental management and routine larvicide application, as implemented, monitored and evaluated through contemporary, community-based strategies	UMCP activities are coordinated by the City Medical Office of Health, and fully integrated into the decentralized administrative system of Dar es Salaam.	community-based implementation of preventative public health measures, including vector control	Dar es Salam	UMCP has been developed since 2004		Different tools for monitoring and control were tested (resting boxes, window exit traps, CDC light traps, Ifakara tent traps and human landing catches)	Interventions were done by urban communities as well as surveillance	Larvicide actions were done by a private contractor in 2009 and 2010, then MoH took overt management	UMCP was developed with JICA in 1988. It stopped in 1996 and launched again in 2004. The objectives are to face the challenge of monitoring declining transmission levels mediated by dramatically altered residual vectorial systems with greater sensitivity than ever before
Gitonga et al	Implementing school malaria surveys in Kenya: towards a national surveillance system	2010	english	Kenya	Descriptive study (2 phases)	Yes (To design and implement surveys of malaria infection and coverage of malaria control interventions among school children in Kenya in order to contribute towards a nationwide assessment of malaria)	Yes (schools are not the adequate tool)													yes	yes	yes	can't tell				School survey of malaria	A cheaper and rapid complementary approach to household surveys would be to use the existing school system for schoolbased malariometric surveys (but not clearly defined)	Children had both a RDT, which gave an on-the-spot diagnosis, and provided thick and thin blood films for microscopy. E measure of anemia with Hemocue was also made. A questionnaire was administered to pupils to obtain data on mosquito net ownership and use and when treated, recent travel history, recent history of illness, key socio-economic variables such as household construction, education le…	Community sensitization was hold on before survey at different levels. Then biological measures (malaria and anemia) were done among children who were also interviewed as well as their teachers	Ministery of health and of Education with KEMRI	biological measures and interviews	accross the country	the average cost of surveying one school was estimated to be US$ 1,116					The epidemiology of malaria in sub-Saharan Africa (SSA) is in transition, with funding agencies dedicating substantial resources in tackling malaria and national governments making great efforts in increasing access to malaria control interventions. Malaria monitoring and evaluation of interventions in malaria endemic countries in SSA has been mainly based on periodic national household surveys b…		A total of 49,975 children > 5 years in 480 schools across Kenya were included in the survey
Gürtler	Sustainability of vector control strategies in the Gran Chaco Region: current challenges and possible approaches	2009	english	Argentina	descriptive	Yes (to offer a non-exhaustive list of points as an incentive for further elaboration and discussion toward finding appropriate solution)	yes	NA	NA	NA	NA	NA	NA	NA	NA	NA	NA	NA	NA	NA	NA	NA	NA	NA	NA	NA	To identify the determinants of the persistence of T. infestans in the Gran Chaco	It is a top priority of the Southern Cone Initiative decided in 2006.	analysis of data	bibliographic review	Laboratory of Eco-Epidemiology, Facultad de Ciencias Exactas y Naturales, Universidad de Buenos Aires, Buenos Aires, Argentina	focus on detreminants of failure of the control	Argentina with examples in other countries of sousth america	since 1940					Chagas disease control programs traditionally lies on a vector control program in charge of routine field operations (bug detection and insecticide spraying) and a disease control program in charge of screening blood donors, diagnosis, etiologic treatment and providing medical care to chronic patients. The challenge of sustainable suppression of bug infestation and Trypanosoma cruzi transmission …
Handing et al	Approach to surveillance and consolidation during past 15 years after elimination of schistosomiasis in Shanghai	2002	english	China	Descriptive	No	No	NA	NA	NA	NA	NA	NA	NA	NA	NA	NA	NA	NA	NA	NA	NA	NA	NA	NA	NA	overall surveillance and consolidation work after the elimination of schistosomiasis	Shangai was one of the most heavily endemic areas of schistosomiasis in China. In 1975, schistosomiasis had been basically eliminated in the whole city area.	Consolidate Surveillance : survey and reporting, prevention; management and control; keep alarm, remove dangers, environmental modification, Engineering ; Scientific way : antigen plate, quarantine, investigation, longitudinal surveillance	Actively implement the policy ‘putting prevention first’ in health work; conscientiously carrying out and putting into effect the principal ‘integrated management and control in a scientific way’ in schistosomiasis control in the People’s Republic of China; according to local situation in Shanghai, adopting the strategy ‘to keep the alarm bell ringing, make unremitting effort, remove hidden dange…	government and researchers	1) Data surveillance with stool examination and urbanization and economic development; change behavior ; special team to control, survey and report the snails they find, several battles snail survey and elimination ; Run water and new sanitory toilets ; Environmental modification. 2) Develop a ‘triple antigen plate’ and conduct ‘three disease quarantine’ on the migrant population ; Investigation …	Shangai	Since 1986					A schistosomiasis program was started in 1955. Since this time the schistosomiasis endemic was under control
Hapuarachchi et al	Epidemic resurgence of dengue fever in Singapore in 2013-2014: A virological and entomological perspective	2016	english	Singapore	descriptive	Yes (to describe how the surveillance system facilitated the preparedness to moderate epidemic transmission of dengue in the country)	yes													can't tell	can't tell	yes	NA				dengue surveillance	to moderate the case burden through an integrated vector management approach	virus and mosquito	mandatory notification system and entomological survey	National Environment Agency (NEA) and Inter-Agency Dengue Task Force	Practionners report cases + adult Aedes surveillance and premise checks for larval breeding	nation wide	since mid-1960s					Dengue resurged in Singapore during 2013-14, causing an outbreak with unprecedented number of cases in the country. In the present study, we summarise the epidemiological, virological and entomological findings gathered through the dengue surveillance programme and highlight the drivers of the epidemic.
Hashimoto & Yoshioka	Review: Surveillance of Chagas Disease	2012	english	South and central America	Review	Yes (To outline a common structure of the current community-based surveillance systems, consisting of five fundamental sequential functions)	Yes	NA	NA	NA	NA	NA	NA	NA	NA	NA	NA	NA	NA	NA	NA	NA	NA	NA	NA	NA	surveillance of Chagas disease	to achieve the control of Chagas disease	bugs collections	The community-based surveillance shares a common framework, where the bugs are reported from the community directly or indirectly to the MoH and, in turn, the infested houses (and surrounding houses if necessary) are sprayed with insecticides.	MoH with communities and a lot of partners	1) Health promotion with instructive information so that the community can detect and report bugs or human acute cases. 2) Detection of suspected bugs and acute cases in the community. 3) Report of the suspected bugs and acute cases to the health facility. 4) Analysis and planning at the health facility to carry out responses. 5) Response to the report with residual insecticide spraying, orientat…	South and Central America	since 1990s					the existing technology and strategy can achieve elimination of the highly domestic vectors and substantial reduction of other widespread species. However, native or autochthonous species, such as T. infestans in Andean valleys in Bolivia or T. dimidiata in Central America, are capable of infesting the human dwellings repeatedly even after the massive and multiple insecticide spraying. The next c…
Hernandez-Avila et al	Nation-wide, web-based, geographic information system for the integrated surveillance and control of dengue fever in Mexico.	2013	english	Mexico	descriptive	Description of a web based, geographically enabled, dengue integral surveillance system for collection, integration, analysis and reporting of geo-referenced epidemiologic, entomologic, and control interventions data	Yes	NA	NA	NA	NA	NA	NA	NA	NA	NA	NA	NA	NA	NA	NA	NA	NA	NA	NA	NA	Description of a web based, geographically enabled, dengue integral surveillance system for collection, integration, analysis and reporting of geo-referenced epidemiologic, entomologic, and control interventions data	To provide the geographical detail needed to plan, asses and evaluate the impact of control activities.	web based information system with three tier architecture : (1) Graphic User Interface, (2) Model tier and (3) data tier.	Geocoding of the place of residence (town blocks level) of probable dengue cases. Vector surveillance is based on ovitrap data (egg counts) that are entered into the GIS. Data on vector control activities are also recorded. Modules for control and planning include tools to visualize temporal and geographical accumulation of cases and entomological situation.	The surveillance system was designed by Health authorities (both Federal and local) in consultation with experts in public health surveillance. Surveillance and control are coordinated by the National Center for Preventive Programs and Disease and Control is operated by the 32 decentralized State Health Services (SHS).	Epidemiological and entomological data are entered and analyzed to produce risk maps which are used to direct vector control activities. New epidemiological and entomological data are used to assess the impact of control activities.	Country wide	Epidemiological and entomological information are recorded routinely. No clear information abouti the system development but the epidemiological web based surveillance is implemented since 2008.					Global dengue surveillance systems currently available include DengueNet (WHO’s central data management system), for the global epidemiologic and virologic surveillance. Additionally, DengueMap, from CDC with Health Map, uses GIS to monitor DF transmission around the world. But the gross detail and delayed data release of these systems limit their use by national control programs.
Huy et al	National dengue surveillance in Cambodia 1980–2008: epidemiological and virological trends and the impact of vector control	2010	english	Cambodia	descriptive	Summary of dengue surveillance in Cambodia since 1980.	yes	NA	NA	NA	NA	NA	NA	NA	NA	NA	NA	NA	NA	NA	NA	NA	NA	NA	NA	NA	Summary of dengue surveillance in Cambodia since 1980	To describe the trends of disease and effect of vector control intervention	(1) passive reporting of clinically diagnosed cases by public-sector health centres and hospitals since 1980, (2) virological surveillance at five hospitals since 2000 and (3) sentinel surveillance for children (paediatric hospitals or paediatric wards in sentinel hospitals) based on three public hospitals and three non-profit-making private hospitals in four provinces since 2001. Thus data colle…	Virological and serological surveillance is carried out at 5 hospitals. Paired serum are collected on admission and sent weekly to the Institut Pasteur–Cambodia for serological, virological and molecular testing. In theory, paired serum should be randomly taken throughout the year.Serum are tested using an immunoglobulin M (IgM)-antibody capture enzyme-linked immunosorbent assay (ELISA) and a hae…	Surveillance data are provided by public-sector health centres, hospitals (public and non-profit-making private)	(1) passive reporting of clinically diagnosed cases by public-sector health centres and hospitals since 1980, (2) virological surveillance at five hospitals since 2000 and (3) sentinel surveillance for children (paediatric hospitals or paediatric wards in sentinel hospitals) based on three public hospitals and three non-profit-making private hospitals in four provinces since 2001. Thus data colle…	Country wide	Surveillance was gradually implemented since 1980. In theory, each site should send 5–10 paired serum specimens taken from a random sample of patients with suspected dengue each week throughout the year. In reality, patients are seldom randomly selected and only two sites regularly send specimens throughout the year.					Dengue virus was first detected in Cambodia in 1963 and is now considered as endemic. It is a reportable disease in Cambodia since 1980
Kampenet al	Approaches to passive mosquito surveillance in the EU	2015	english	Europe	Descriptive	Yes (to present passive strategies for mosquito surveillance from 6 countries with major outcomes which may improve communication between scientists, population and authorities)	Yes	NA	NA	NA	NA	NA	NA	NA	NA	NA	NA	NA	NA	NA	NA	NA	NA	NA	NA	NA	Description of 6 passive surveillance systems in Europe	To present passive strategies for mosquito surveillance, including community based approaches and to increase efficiency of surveillance systems accross borders	Different according to the country (mosquito atlas in Germany, mosquito reporting scheme with mosquito watch in UK, mosquito radar in Netherlands, Hunting tiger in Spain, imoustique in France, mosquitoweb in Portugal)	Questionnaire to population in Germany, Netherlands and Portugal, public databases completed with population records in UK, workshops on line sites and mobile phone app in Spain, ovitraps network in France and mobile phone in France. Samples of mosquitoes sometimes can be sent to identification with feedback to senders	Governments, associations and populations	Questionnaires are sent to people or they are invited to connect on online sites or app on mobile phones. Recordings from scientific institutions may complete the system	Germany, Portugal, UK, Spain, Netherlands and France	From 2012 in Germany, 2005 in UK, 2014 in Netherlands, 2013 in Spain, 2006 in France and 2014 in Portugal	Each system is different but all the information coming from population revealed a great interest, good communiaction between citizens and scientific, increase of the surveyed areas, knowledge of the populations are increased				Europe has become increasingly affected by invasive mosquitoes and mosquito-borne disease cases/outbreaks								Motivation among the population seems to increase (the app in Spain has been downloaded more than 6000 times)	Good	Good
Karema et al	Trends in malaria cases, hospital admissions and deaths following scale-up of anti-malarial interventions, 2000–2010, Rwanda	2012	english	Rwanda	Descriptive	Not really (To evaluate the impact of insecticide-treated nets and made artemisinin-based combination therapy on malaria transmission, using surveillance system based on data reported from district hospitals and household survey)	Yes													can't tell	can't tell	yes	can't tell				Evaluation of the impact of malaria control programme	To reduce malaria morbidity and mortality	ITN, IRS, RDT, ACT and health insurance to ensure a better acces to health care	Before 2005, preventive interventions were limited to delivery of ITN to pregnant women and children under five through social marketing and treatment with AQ+ SP. After 2005, treatment with artemether lumefantrine (ACT) + universal coverage with a ratio of one net per two persons + targeted indoor residual spraying (IRS) in selected sectors. To address such problems of access to healthcare, a he…	National Malaria Control Programme (NCMP), supported by the Global Fund to Fight HIV/AIDS, Tuberculosis and Malaria, the President Malaria Initiative (PMI), and other development partners	ITN for pregnant women and childre+AQ+SP; universal coverage ITN+ACT+IRS; health insurance	All the country	200-2010					Development of malaria control programme to reduce the transmission
Kay & Nam	New strategy against Aedes aegypti in Vietnam	2005	english	Vietnam	descriptive	Yes (to promote the key elements of the strategy developed on container sampling methodologies, use of copepods of the genus Mesocyclops in community-based programmes to be sustainable)	yes (this strategy is sustainable in Vietnam and applicable where the major sources of A aegypti are large water storage containers)	NA	NA	NA	NA	NA	NA	NA	NA	NA	NA	NA	NA	NA	NA	NA	NA	NA	NA	NA	mosquito control strategy	sustainability of dengue control and prevention	community-based vector control	mosquito control strategy, incorporating four elements: (1) a combined vertical and horizontal approach that depends on community understanding; (2) prioritised control according to the larval productivity of major habitat types; (3) use of predacious copepods of the genus Mesocyclops as a biological control agent; delivered by (4) community activities of health volunteers, schools, and the public	a non-governmental organisation, the Australian Foundation of Peoples of Asia and the Pacific, Queensland Institute of Medical Research and the Queensland University of Technology in collaboration with local counterparts, led by the National Institute of Hygiene and Epidemiology (NIHE), National Dengue Control Committee, Institut Pasteur Ho Chi Minh; Institut Pasteur, Nha Trang and Tay Nguyen Ins…	Organization of the community programme and structure, Prioritised control based on key container productivity, Mesocyclops as a local biological control agent, Community activities	North (29 provinces), Centre (11 provinces), South (20 provinces)	1998-2003					Aedes aegypti has been favoured by poor urban infrastructure ie unreliable or absent water supply, water storage, resulting in accumulation of water-bearing discards suitable as larval habitats which are difficult to control without enormous human resources and paramilitary organization
Kelly et al	A high-resolution geospatial surveillance-response system for malaria elimination in Solomon Islands and Vanuatu	2013	english	Solomon Islands and Vanuatu	descriptive	Yes (to develop a geospatial surveillance tool to automatically locate and map the distribution of reported confirmed malaria cases by household; and explore the effectiveness of an SDSS-based approach in supporting the rapid classification of identified active transmission foci to strategically guide targeted responses that can be applied within malaria elimination zones in the Asia-Pacific regi…	Yes	NA	NA	NA	NA	NA	NA	NA	NA	NA	NA	NA	NA	NA	NA	NA	NA	NA	NA	NA	Development of a GIS based SDSS tool for surveillance and action	GIS-based SDSS approaches have been developed, validated and adopted by the malaria programmes in both countries to strengthen geographical reconnaissance (GR) [25] and to facilitate the implementation of vector control interventions including long-lasting insecticidal net (LLIN) distribution and focal indoor residual spraying (IRS)	GIS-based spatial decision support system (SDSS)	Case detection and notification, epidemiological case investigation and notification, focus investigation and classification, focus specific targeted action	Provincial vector borne diseases control programme (VBDCP) surveillance, monitoring and evaluation (SM&E) officers as part of their routine activities, with technical assistance provided by the Pacific Malaria Initiative Support Centre (PacMISC) and WHO	Transmission is classified into 5 range with specific response : Focal screening and treatment, focal indoor residual spraying, Long lasting insecticidal net assessment and re-distribution as required, larval source management, updated geographical reconnaissance, community awareness	provinces of Isabel and Temotu, Solomon Islands and in Tafea province, Vanuatu	2011			Some parameters have to be revised according to the place		Progressive malaria elimination campaigns are currently being pursued by the governments of Solomon Islands and Vanuatu, with support from the Australian Agency for International Development (AusAID) Pacific Malaria Initiative (PacMI), World Health Organization (WHO) and other partners
Khosa et al	Towards the elimination of malaria in South Africa: a review of surveillance data in Mutale Municipality, Limpopo Province, 2005 to 2010	2013	english	South Africa	Descriptive	Yes (To describe trends in malaria incidence, case fatality and household indoor residual spraying (IRS) coverage in Mutale Local Municipality, using historical data routinely collected by the Department of Health in Limpopo Province between July 2005 and June 2010)	yes													yes	yes	yes	can't tell				Evaluation of the vector control by indoor residual spraying (IRS)	to reduce malaria transmission in Limpopo Province.	2 chemical insecticides are used: dichloro-diphenyl-trichloroethane (DDT) and a synthetic pyrethroid approved by the WHO for malaria vector control.	IRS involves the application of long acting chemical insecticides onto the inside walls and roofs. IRS is conducted annually, between August and March the following year (malaria transmission season). The number of household structures sprayed (and those visited but not sprayed) as well as the amount (in kilograms) and type of insecticide used on a daily basis is noted.	National Malaria Control Programme	DDT is used to spray walls made from porous materials such as mud or wood, and pyrethroids are used to spray plastered or painted walls.	Mutale Local Municipality	2005-2010					Over the past decade, Limpopo Province has reported the largest proportion of the malaria cases diagnosed in South Africa each year. The majority of the cases have been diagnosed in Mutale Local Municipality, which is located at the north-eastern border of Vhembe District, along the border with Zimbabwe and Mozambique
Kuan & Chang	Airport sentinel surveillance and entry quarantine for dengue infections following a fever screening program in Taiwan	2012	english	Taiwan	descriptive	yes (to assess the performance of the airport screening procedures for dengue infection)	yes													Yes	can't tell	Yes	can't tell				active detection of dengue importations in airports	symptomatic dengue cases are identified for early self-quarantine at the entry border to prevent some of the local transmission chains	airport fever screening program followed by laboratory confirmation	Travelers with an NCITdetected temperature of higher than 37.5°C were detained at the entry gate, rechecked by quarantine officers with a symptoms survey and reassessed using an ear thermometer. Travelers with a temperature above 38°C were defined as confirmed fever cases. They were tested by TDR and a blood sample was also sent to the central laboratory (ELISA IgM or PCR)		non contact infrared thermometers (NCIT) + Dengue NS1 Rapid Test Kit (Bio-Rad, USA)	International Taoyuan Airport and the International Kaohsiung Airport	2007-2010; between 12 and 14 millions of passengers arrived in Taiwan and around 1000 were identified as dengue cases (15,7% of all the cases)					Taiwan is one of the country which implemeted NCIT during the SARS outbreak in 2003. They wanted to test this procedure ton control dengue entrance
La Ruche et al	First two autochthonous dengue virus infections in metropolitan France, September 2010	2010	english	France	descriptive	Yes : response to a local transmission of dengue	Yes	NA	NA	NA	NA	NA	NA	NA	NA	NA	NA	NA	NA	NA	NA	NA	NA	NA	NA	NA	Epidemiological and entomological investigations allowed to steer vector control measures to contain transmission	to detect and contain authochtonous transmission of dengue	enhanced passive surveillance (for case confirmation), active case finding and entomologcial investigation	(1) Notification of chikungunya cases (imported and authochtonous cases) by health professionnals and rapid biological confirmation of suspected cases, (2) active secondary case finding through door-to-door survey, (3) inventory of breeding sites during the door-to-door survey	(1) health professionnals, i.e. GP, biomedical laboratories both public and private, (2) local departement of Public Health, (3) public operator for vector control	case definition, diagnostic strategy (serology or biomolecular confirmation), larval index	door-to-door and entomological investigations were conducted in the neighbourhood of the autochthonous cases’ residences (200m radius) as well as direct contact to GPs and laboratories established within a 2km radius of the cases’ residences.	(i) 200 metres perifocal vector control activities (ii) active case finding in the neighbourhood of the case’s residence and in other areas visited by the case; (iii) providing information about dengue virus to health professionals. The active case finding conducted by physicians and laboratories was continued on a weekly basis up to 45 days after the onset of symptoms of the last autochthonous c…			this action is framed in a prepardness and response national plan dedicated to Aedes borne virus	identification of imported index case in the database of passive surveillance and detection of secondary cases thanks to the active case finding	Aedes albopictus is present since 2004 in this area and the national prepardness and response plan was first implemented in 2006										good
Larsen et al	Malaria surveillance in low-transmission areas of Zambia using reactive case detection.	2015	english	Zambia / Lusaka	descriptive	To improve access to health care and to increase the capacity for the health system to identify malaria infections for public health action (treatment and IRS).	Yes	NA	NA	NA	NA	NA	NA	NA	NA	NA	NA	NA	NA	NA	NA	NA	NA	NA	NA	NA	(Re)active case detection in connection with confirmed malaria cases	To improve access to health care and to increase the capacity for the health system to identify malaria infections for public health action (treatment and IRS).	passive surveillance (microscopy) in health centres of Lusaka dsitrict and rapid diagnostic test for active case detection	Detection of index case by passive surveillance, then reactive case detection in adjacent houses (10 houses around index, including index house case) in urban areas by rapid diagnostic test. Travel within last month of index case is an exclusion criteria	Team of 1 Environmental health technician, 1 nurse, and 2 Community Health Workers	20 health centres and house visiting around detected cases	Urban (Lusaka) and rural areas of Southern province	Rsults are proposed for 2014. 3688 confirmed incident malaria cases were identified by passive surveillance. 3080 (83.5 %) were excluded because of recent travel history. Of the remaining cases, 144 underwent a full reactive case detection RCD response. A total of 3955 individuals were tested and only 66 RDT positive individuals were found.			Selection and training of response teams		Malaria control and eventual elimination is a top priority for the Government of the Republic of Zambia										yes
Lee & Fok	Dengue vector surveillance in Hong Kong - 2007	2008	english	China	descriptive	No	No	NA	NA	NA	NA	NA	NA	NA	NA	NA	NA	NA	NA	NA	NA	NA	NA	NA	NA	NA	Dengue vector surveillance with ovitraps	Increase of Dengue case since 1994	Ovitraps	Surveillance with ovitraps	Food and Environmental Hygiene Department	The device was locally manufactured as per specification. It comprised of a simple plastic container of approximately 200 ml capacity, painted black inside with a straight and slightly tapered sides. The opening measured 6.5 cm in diameter, the base diameter was 5.0 cm, and the container was 10.0 cm in height. The ovitrap was covered by a black cap with four openings and a grey-colour umbrella-sh…	Hong kong - 38 areas with high human concentration, 33 land ports and 1 airport	2007 Surveillance Monthly					Hong Kong is located on China’s south coast. Because of the climatic influence, most of the annual rainfall occurs in summer and the mean air temperature ranges between 25–28 °C.	Hong Kong is one of the world’s leading financial centres. It is an important centre for international finance and trade with the largest concentration of corporate headquarters in the Asia-Pacific region, and is known as one of the four “Asian Tigers” for its high growth rates and rapid industrialization between the 1960s and 1990s	The territory’s population also increased sharply throughout the 1990s, reaching 6.99 million in 2006.
Lee et al	Zika Virus Surveillance and Preparedness — New York City, 2015–2016	2016	english	USA	Descriptive	Yes (to elaborate a plan of action)	yes	NA	NA	NA	NA	NA	NA	NA	NA	NA	NA	NA	NA	NA	NA	NA	NA	NA	NA	NA	Preparation of response to Zika in NY city	Improve the surveillance of Zika extent	Diagnostic of sick people and control of mosquitoes	1) identifying and diagnosing suspected cases; 2) educating the public and medical providers about Zika virus risks, transmission, and prevention strategies, particularly in areas with large populations of immigrants from areas with ongoing Zika virus transmission; 3) monitoring pregnant women with Zika virus infection and their fetuses and infants; 4) detecting local mosquito-borne transmission …	NYC Department of Health and Mental Hygiene (DOHMH)	1) Current Testing and Epidemiologic Surveillance for Zika Virus; 2) Surveillance to Detect Local Transmission; 3) Enhancement of Mosquito Control	New York City	February 2016-May 2016		Yes (definition of case, inclusion of asymptomatic persons, management of testing protocol, census to better identify target population, increase of the awareness, etc.)	Response was prepared in November 2015 and then improved with the outbreak increase	Efficiency has been improved for diagnostic (target population better surveyed after March 2016), surveillance of West Nile extended to Aedes (increase in number of traps)	New York City (NYC) is home to a large number of persons who travel frequently to areas with active Zika virus transmission, including immigrants from these areas. Then there was an urgent need to set up an intervention scheme against Zika
Lee et al	Dengue Virus Surveillance for Early Warning, Singapore	2010	english	Singapore	descriptive	laboratory-based dengue virus surveillance was established for close monitoring and investigation of the circulating dengue virus serotypes	Yes	NA	NA	NA	NA	NA	NA	NA	NA	NA	NA	NA	NA	NA	NA	NA	NA	NA	NA	NA	Laboratory-based dengue Virus Surveillance for Early detection of DEN genotypes circulation	for close monitoring and investigation of the circulating dengue virus serotypes to contribute to early activation of vector control	Laboratory-based dengue surveillance (PCR) with serotyping adn phylogenetic analysis (sequencer) of DEN2 virus	Laboratory-based dengue surveillance (PCR) with serotyping and phylogenetic analysis (sequencer) of DEN2 virus	Samples were provided by an hospital (caring for approximately 40% of reported dengue in Singapore) and a network of general practitioners. Biological analysis were preformed by the Environmental Health Institute	sentinel network (general practicioners and tje main Hospital in Singapore) and laboratory based surveillance (serotyping and phylogenetic analysis)	Samples are collected in the whole area of Singapore	Since 2006. The numbers of dengue positive samples serotyped represent ≈10% of the total dengue cases reported each year by the Ministry of Health			This system is considered as an early warning system and is part of an integrated vector control program.		This system was implemented after a major outbreak of dengue in 2005 (total of 14,006 cases and 27 deaths)
Lopez	The outbreak of west nile virus infection in the New York City in 1999	2002	english	USA	descriptive, report MMWR and guidelines	Yes (To present the findings after the outbreak in terms of strategy for surveillance and control)	Yes	NA	NA	NA	NA	NA	NA	NA	NA	NA	NA	NA	NA	NA	NA	NA	NA	NA	NA	NA	Development of a surveillance strategy with vector control and sensitization of the population with also laws	The discovery of virus-infected, overwintering mosquitoes during the following winter of 1999-2000 presaged renewed virus activity for the following spring and precipitated early season vector control and disease surveillance in NYC and the surrounding areas. These surveillance efforts were focused on identifying and documenting WNV infections in birds, mosquitoes and equines as sentinel animals …	extensive mosquito-control and risk-reduction campaign, including aerial and ground applications of mosquito adulticides, information of population	The city responded immediately by applying larvicide to standing bodies of water and by spraying an organophosphate pesticide in northern Queens by helicopter to control adult mosquitoes (i.e., an “adulticide”)	governmental public health and environmental establishments worked together (New York City Department of Health and Mental Hygiene, the New York State Department of Health, and CDC)	1) community-level mosquito control (larviciding, adulticiding, and breeding-site reduction), 2) peridomestic measures (repairing and installing door and window screens, using air conditioning, and reducing breeding sites), and 3) personal protection measures (use of repellents, use of protective clothing, and avoidance of outdoor exposure when mosquitoes are most active)	New York and New Jersey first and then 44 states of USA + district of Columbia	since 1999	In jurisdictions without pre-existing vector-borne disease surveillance and control programs, newly developed avian-based and/or mosquito-based arbovirus surveillance systems will be required. In some, resurrection of previously abandoned systems will be necessary. In others, modification and/or strengthening of existing arbovirus surveillance systems (i.e., those intended to monitor eastern equi…				In late August 1999, an outbreak of encephalitis caused by West Nile virus (WNV) was detected in New York City and subsequently identified in neighboring counties. In response, an extensive mosquito-control and risk-reduction campaign was initiated, including aerial and ground applications of mosquito adulticides throughout the affected areas. The discovery of virus-infected, overwintering mosqui…
Lukacik et al	West Nile virus surveillance in mosquitoes in New York State, 2000-2004	2006	english	USA	descriptive, report MMWR and guidelines	Yes (To present the findings after the outbreak in terms of strategy for surveillance and control)	Yes													yes	can't tell	yes	NA				Development of a surveillance strategy with vector control and sensitization of the population with also laws	The discovery of virus-infected, overwintering mosquitoes during the following winter of 1999-2000 presaged renewed virus activity for the following spring and precipitated early season vector control and disease surveillance in NYC and the surrounding areas. These surveillance efforts were focused on identifying and documenting WNV infections in birds, mosquitoes and equines as sentinel animals …	extensive mosquito-control and risk-reduction campaign, including aerial and ground applications of mosquito adulticides, information of population	The city responded immediately by applying larvicide to standing bodies of water and by spraying an organophosphate pesticide in northern Queens by helicopter to control adult mosquitoes (i.e., an “adulticide”)	governmental public health and environmental establishments worked together (New York City Department of Health and Mental Hygiene, the New York State Department of Health, and CDC)	1) community-level mosquito control (larviciding, adulticiding, and breeding-site reduction), 2) peridomestic measures (repairing and installing door and window screens, using air conditioning, and reducing breeding sites), and 3) personal protection measures (use of repellents, use of protective clothing, and avoidance of outdoor exposure when mosquitoes are most active)	New York and New Jersey first and then 44 states of USA + district of Columbia	since 1999	In jurisdictions without pre-existing vector-borne disease surveillance and control programs, newly developed avian-based and/or mosquito-based arbovirus surveillance systems will be required. In some, resurrection of previously abandoned systems will be necessary. In others, modification and/or strengthening of existing arbovirus surveillance systems (i.e., those intended to monitor eastern equi…				In late August 1999, an outbreak of encephalitis caused by West Nile virus (WNV) was detected in New York City and subsequently identified in neighboring counties. In response, an extensive mosquito-control and risk-reduction campaign was initiated, including aerial and ground applications of mosquito adulticides throughout the affected areas. The discovery of virus-infected, overwintering mosqui…
Maciel-de-Freita et al	Undesirable Consequences of Insecticide Resistance following Aedes aegypti Control Activities Due to a Dengue Outbreak	2014	english	Brazil	Descriptive	Yes (To assess the potential changes in Ae. aegypti insecticide resistance rate to pyrethroids and organophosphates after intense mechanical and chemical vector control interventions, both triggered by the confirmation of a DENV-4 outbreak in the city of Boa Vista)	yes													yes	can't tell	yes	NA				To evaluate the impact of a vector control action on resistance of the vector	DENV-4 was identified in June 2010 in the country after almost 30 years of absence	Community participation campaigns through the adequate coverage/elimination of potential breading sites and treatment with larvicides on water reservoirs that cannot be eliminated. 2 different larvicides are currently employed: the organophosphate temephos and the chitin synthesis inhibitor diflubenzuron (in localities with confirmed resistance to the organophosphate). Against adult mosquitoes du…	Thousands of health agents are responsible for visiting residences and orienting occupants concerning good practices related to dengue prevention. Treatment with larvicides takes place in 4–6 annual cycles as a complementary measure and with pyrethroids (ULV spraying) against adult mosquitoes during dengue outbreaks.	Brazilian Dengue Control Program	House visiting	Boa Vista, Capital of the State of Roraima, population around 284,000, on the bank of the Branco River, 220 km from the border between Brazil and Venezuela	2009	During the outbreak of 2009, strategy was adapted: (a) source reduction, (b) application of diflubenzuron against larvae and (c) vehicle-mounted space spraying of 2% deltamethrin to eliminate adults. Control activity efficacy was monitored by comparing the infestation levels and the number of eggs collected in ovitraps before and after interventions, performed in 22 Boa Vista districts, covering …				During a dengue outbreak with co-circulation of DENV-1 and -2 in the city of Boa Vista, one patient was diagnosed with DENV-4, a serotype supposed absent from Brazil for almost 30 years. The re-emergence of DENV-4 triggered the intensification of mechanical and chemical Aedes aegypti control activities in order to reduce vector density and avoid DENV-4 dissemination throughout the country
Maia-Elkhoury et al	Visceral leishmaniasis in Brazil: trends and challenges	2008	english	Brazil	Review	Not really (review of leishmaniasis situation in Brazil and call for innovative research to improve the control)	It is difficult to understand the situation	NA	NA	NA	NA	NA	NA	NA	NA	NA	NA	NA	NA	NA	NA	NA	NA	NA	NA	NA	Review of leishmaniasis control programme	Reservoir and vector control pose major challenges for disease control, since there is a need for better knowledge of vector behavior in urban areas, and control activities involve high operational costs. The mean incidence of visceral leishmaniasis in the last 12 years was 2 cases/100,000 inhabitants and the case-fatality rate was 5.5%, emphasizing an increase of 117% in 2005 (6.9%) when compare…	Researches were supported by Brazilian government on the laboratory diagnosis of infection and disease in humans and dogs, treatment of patients, evaluation of the effectiveness of control strategies, and development of new technologies that could contribute to the surveillance and control of visceral leishmaniasis in the country	Diagnosis of patients, treatment, dog surveillance and vector control	MoH	Proposition: adequate treatment of human cases, monitoring and euthanasia of seroreactive dogs, environmental management, and chemical control	Country level	1998-2005	Alternatives measures: dipping dogs with insecticides, vaccines, and pyrethroid-impregnated collars				The urbanization of visceral leishmaniasis in Brazil has been related to environmental changes, migration, interaction and spread of sylvatic reservoirs and infected dogs to areas with no transmission, and adaptation of the vector Lutzomyia longipalpis to the peridomiciliary environment.
Moreno et al	Estrategia estatal de combate al dengue en Colima	2011	Spanish	Mexico	descriptive	Yes (to describe the surveillance and control framework)	yes													yes	yes	yes	can't tell				integrated strategy against dengue (Estrategia Estatal de Combate al Dengue)	To prevent and control dengue cases in Colima, and contribute to its control in the west central region of Mexico	field teams, mobilization of different actors (university, public authorities, local communities)	field teams to realize insecticide treatments (fenitrothion, abate, lambdacyalothrin), localization of the cases, social mobilization, social communication, (website and specific phone number called 01800DESALUD), weekly analysis of the collected information (dengue platform)	Coordinado por el Gobierno del Estado y la Universidad de Colima y con el apoyo de los tres órdenes de gobierno (Gobierno Federal, Estatal y Municipal), el Sector Salud, Iniciativa Privada Organizada (COPARMEX, CANACINTRA, CANACO, CMIC, CANIRAC, etc.), medios masivos de comunicación, sociedad civil organizada y otras instancias de Protección Civil (Bomberos, Cruz Roja, etc.)	field teams to realize insecticide treatments (fenitrothion, abate, lambdacyalothrin), localization of the cases, social mobilization, social communication, (website and specific phone number called 01800DESALUD), weekly analysis of the collected information (dengue platform)	Colima	2008-2010					Increase of dengue transmission
Mostashari et al	Dead Bird Clusters as an Early Warning System for West Nile Virus Activity	2003	english	United States	Descriptive	Yes (describe a method for detecting small-area clustering of dead bird reports above expected levels, present the results of its application to data from 2000, and review its utility in providing an early warning of WNV activity )	Yes													Yes	can't tell	Yes	can't tell				Prevent human illness and deaths with a geocoding and spatial scan statistic	In 1999 WNV outbreak in New York City, which caused thousands of human infections and 59 severe meningoencephalitis cases including 7 deaths, health officials have been searching for an early warning system that could help prevent human illness and deaths.	Voice-response telephone system and internet, traps, GIS	Surveillance	Public, New York City Department of Health and Mental Hygiene	Data collect (interactive voice-response telephone system or Internet, traps for mosquitoes) ; Geocoding and spatial scan Statistics	New York City	2000 : Simulation ; 2001 : implementation			To test the method, analyses were performed retrospectively for the 2000 data through serial daily replications for every day from June 1 through October 1. To maximize the sensitivity and timeliness of this early warning system, all clusters with p<0.10 were mapped. A prospective dead bird clustering surveillance system was implemented in real-time ; daily analyses were performed by using the sa…		In the summer of 2000, the New York City Department of Health and Mental Hygiene established an unprecedented citywide network of adult mosquito traps, sentinel bird flocks, and system for reporting, collecting, and testing dead birds
Msellemu et al (2016)	The epidemiology of residual Plasmodium falciparum malaria transmission and infection burden in an African city with high coverage of multiple vector control measures	2016	english	Tanzania	descriptive	Yes (to validate a community based system of surveillance of malaria vectors and other mosquitoes with different community based interventions)	Not totally (other vectors were not mentioned)													yes	yes	yes	can't tell				surveillance of adult mosquitoes by communities which implied in (1) routine aquatic habitat surveillance, (2) regular application of microbial larvicides, (3) adult monitoring	Level of malaria transmission are low and require to be measured with adequat tools to be well controlled	microbial larvicides, environement management (drain cleaning, mosquito-proof housing), high coverage of ITN, ACT	Environmental management and routine larvicide application, as implemented, monitored and evaluated through contemporary, community-based strategies	UMCP activities are coordinated by the City Medical Office of Health, and fully integrated into the decentralized administrative system of Dar es Salaam.	community-based implementation of preventative public health measures, including vector control	Dar es Salam	UMCP has been developed since 2004		Different tools for monitoring and control were tested (resting boxes, window exit traps, CDC light traps, Ifakara tent traps and human landing catches)	Interventions were done by urban communities as well as surveillance	Larvicide actions were done by a private contractor in 2009 and 2010, then MoH took overt management	UMCP was developed with JICA in 1988. It stopped in 1996 and launched again in 2004. The objectives are to face the challenge of monitoring declining transmission levels mediated by dramatically altered residual vectorial systems with greater sensitivity than ever before
Naranjo et al	Vector control programs in Saint Johns County, Florida and Guayas, Ecuador: successes and barriers to integrated vector management	2014	english	Ecuador	Descriptive	Yes (comparison of 2 IVM strategies with 1) to deliver an SWOT of Mosquito Control Programmmes (MCP) based on Integrated Vector Management (IVM) guidelines and 2) to document lessons learned from the Anastasia Mosquito Control District (AMCD) in Saint Johns County Florida, U.S and the Servicio Nacional de Control de Enfermedades Transmitidas por Vectores Atrópodos (SNEM) in Guayas, Ecuador provid…	Yes	yes	yes	can't tell	can't tell																Comparison of 2 vector control programmes to improve vector control	to demonstrate how IVM strategies work in different settings, vector control specialists and scientists need to report on what is occurring in their respective region with accompanying epidemiological and entomological data	AMCD and SNEM frameworks are compared	SWOT analysis	AMCD generates revenue for services though taxes to the community, and an elected board of commissioners regulates decisions. It works with the Florida Departement of Health. SNEM is a subgroup of the Ministry of Health and the institution’s decision-making is centralized. It was designed to stimulate economic development and was established with the help of international funding in 1949 through …	Evaluation of the structure of control operations, staff, assets, law formulation, capacities, financial resources, and overall efficacy to identify strengths and weaknesses of the programs	Florida and seaport city of Guayaquil	2014					Mosquito control programs (MCPs) have been developed and operate to protect individuals from vector-borne diseases (VBDs). As mosquito populations and pathogens are ecologically diverse and ever changing, it is critical to evaluate the performance of MCPs within a comprehensive framework covering multiple environments and threats. Because VBDs and MCPs diverge in varying settings and countries, c…
Nash et al	West Nile Virus in New York City	2001	english	USA	descriptive, report MMWR and guidelines	Yes (To present the findings after the outbreak in terms of strategy for surveillance and control)	Yes													can't tell	can't tell	yes	can't tell				Development of a surveillance strategy with vector control and sensitization of the population with also laws	The discovery of virus-infected, overwintering mosquitoes during the following winter of 1999-2000 presaged renewed virus activity for the following spring and precipitated early season vector control and disease surveillance in NYC and the surrounding areas. These surveillance efforts were focused on identifying and documenting WNV infections in birds, mosquitoes and equines as sentinel animals …	extensive mosquito-control and risk-reduction campaign, including aerial and ground applications of mosquito adulticides, information of population	The city responded immediately by applying larvicide to standing bodies of water and by spraying an organophosphate pesticide in northern Queens by helicopter to control adult mosquitoes (i.e., an “adulticide”)	governmental public health and environmental establishments worked together (New York City Department of Health and Mental Hygiene, the New York State Department of Health, and CDC)	1) community-level mosquito control (larviciding, adulticiding, and breeding-site reduction), 2) peridomestic measures (repairing and installing door and window screens, using air conditioning, and reducing breeding sites), and 3) personal protection measures (use of repellents, use of protective clothing, and avoidance of outdoor exposure when mosquitoes are most active)	New York and New Jersey first and then 44 states of USA + district of Columbia	since 1999	In jurisdictions without pre-existing vector-borne disease surveillance and control programs, newly developed avian-based and/or mosquito-based arbovirus surveillance systems will be required. In some, resurrection of previously abandoned systems will be necessary. In others, modification and/or strengthening of existing arbovirus surveillance systems (i.e., those intended to monitor eastern equi…				In late August 1999, an outbreak of encephalitis caused by West Nile virus (WNV) was detected in New York City and subsequently identified in neighboring counties. In response, an extensive mosquito-control and risk-reduction campaign was initiated, including aerial and ground applications of mosquito adulticides throughout the affected areas. The discovery of virus-infected, overwintering mosqui…
Nogareda et al	Ongoing outbreak of dengue serotype-3 in Solomon Islands, January to May 2013	2013	english	Solomon Islands	descriptive	Yes (to describe the ongoing outbreak investigation, findings and response)	Yes	NA	NA	NA	NA	NA	NA	NA	NA	NA	NA	NA	NA	NA	NA	NA	NA	NA	NA	NA	Enhanced dengue surveillance	To control the outbreak	education, training, house visiting	implementation of diagnostic and case management; vector control activitie: blanket space-spraying and focal treatments of case house clusters with interior residual sprays, exterior residual sprays, residual treatment of breeding sites and targeted ultra-low volume fogging; public communication (press statements, radio messages and house-to-house delivery of dengue information pamphlets)	National Surveillance and Response Unit of the Ministry of Health	Epidemiological and laboratory investigation, Entomology investigation, Control measures	Solomon Islands	January to May 2003					A first large dengue outbreak occurred in 2003 in Solomon Islands because of a largely susceptible population, the presence of a highly efficient dengue vector in Honiara, a high-density human population with numerous breeding sites and favourable weather conditions for mosquito proliferation.
Novello et al	West Nile Virus Activity, New York and New Jersey, 2000	2000	english	USA	descriptive, report MMWR and guidelines	Yes (To present the findings after the outbreak in terms of strategy for surveillance and control)	Yes	NA	NA	NA	NA	NA	NA	NA	NA	NA	NA	NA	NA	NA	NA	NA	NA	NA	NA	NA	Development of a surveillance strategy with vector control and sensitization of the population with also laws	The discovery of virus-infected, overwintering mosquitoes during the following winter of 1999-2000 presaged renewed virus activity for the following spring and precipitated early season vector control and disease surveillance in NYC and the surrounding areas. These surveillance efforts were focused on identifying and documenting WNV infections in birds, mosquitoes and equines as sentinel animals …	extensive mosquito-control and risk-reduction campaign, including aerial and ground applications of mosquito adulticides, information of population	The city responded immediately by applying larvicide to standing bodies of water and by spraying an organophosphate pesticide in northern Queens by helicopter to control adult mosquitoes (i.e., an “adulticide”)	governmental public health and environmental establishments worked together (New York City Department of Health and Mental Hygiene, the New York State Department of Health, and CDC)	1) community-level mosquito control (larviciding, adulticiding, and breeding-site reduction), 2) peridomestic measures (repairing and installing door and window screens, using air conditioning, and reducing breeding sites), and 3) personal protection measures (use of repellents, use of protective clothing, and avoidance of outdoor exposure when mosquitoes are most active)	New York and New Jersey first and then 44 states of USA + district of Columbia	since 1999	In jurisdictions without pre-existing vector-borne disease surveillance and control programs, newly developed avian-based and/or mosquito-based arbovirus surveillance systems will be required. In some, resurrection of previously abandoned systems will be necessary. In others, modification and/or strengthening of existing arbovirus surveillance systems (i.e., those intended to monitor eastern equi…				In late August 1999, an outbreak of encephalitis caused by West Nile virus (WNV) was detected in New York City and subsequently identified in neighboring counties. In response, an extensive mosquito-control and risk-reduction campaign was initiated, including aerial and ground applications of mosquito adulticides throughout the affected areas. The discovery of virus-infected, overwintering mosqui…
Palaniyandi	Need for GIS based dengue surveillance with Google internet real time mapping for epidemic control in India	2014	english	India	descriptive	Yes (to study the essential of GIS based surveillance tool for dengue epidemic control in India)	yes	NA	NA	NA	NA	NA	NA	NA	NA	NA	NA	NA	NA	NA	NA	NA	NA	NA	NA	NA	Use of a GIS plateform to better control dengue outbreaks	Better organization of the control in a context of weak human ressources on the field	Household surveys, collection of data (Temperature, relative humidity, rainfall, vector breeding habitats, clinically confirmed dengue cases, environmental parameters, water regulations, housing patterns, waste disposal and discarded materials, street structures, vector abundance) to be entred in the GIS database, mapping the data	Google based internet GIS mapping for dengue surveillance	National Vector Borne Disease Control	Mobilization of different actors (decision makers, scientific and population)	Nation wide program	2014					Dengue and chikungunya epidemics have become a public health challenge in tropical countries. The man made and environmental determinants have been creating conducing environment for the occurrences of epidemics (settlement developments, improper waste management, irregular water supplies, climate change) and call for the use of new technologies to control and prevent the spread of these diseases
Pepin et al	Utility of mosquito surveillance data for spatial prioritization of vector control against dengue viruses in three Brazilian cities	2015	english	Brazil	Descriptive	Yes (to better understand the city-wide relationship between vector densities and human cases to provide further guidance for spatially targeting vector control work)	Yes													yes	yes	yes	can't tell				MI dengue: a city-wide mosquito trapping system which monitors weekly prevalence of gravid Ae. aegypti and Ae. albopictus city-wide in real time	It is an effective and cost-effective system for reducing human infections	Network of sticky traps which are associated with households and spaced in a grid-like manner at ~200- 300 m intervals, depending on the city	Vector density data are automatically available for control personnel who respond by focusing source reduction, larvicide and, more rarely, adulticide activities to neighborhood blocks with high mosquito density	Dengue Control Program and Ecovec (company which have an academic origin)	larvacide and source reduction activities that occur systematically (moving from block to block) throughout each city year-round. In addition to these activities, adulticide is conducted in blocks where high numbers of mosquitoes are identified, following the recommendations by Ecovec	Vitoria city (348,265 inhabitants) in the state of Espirito Santo in southeastern Brazil, Governador Valadares (GV; population 263,594) and Sete Lagoas (SL; population 208,847), Minas Gerais, Brazil	3 cities in Brazil; Nov. 2007 through Dec. 2011					Vector control remains the primary defense against dengue fever. Its success relies on the assumption that vector density is related to disease transmission
Pepin et al	Cost-effectiveness of Novel System of Mosquito Surveillance and Control, Brazil	2013	english	Brazil	descriptive	Yes	Yes													Yes	yes	yes	can't tell				Cost-effectiveness of supplementing vector control methods with MID (Monitoramento Inteligente da Dengue) in 21 cities	Brazil pays the heaviest tribute, being the most affected of all countries in the Northern Hemisphere (about 75% of all dengue cases). Cost-effective methods of vector control are needed to decrease the huge economic effects of this disease in Brazil. Traditional methods of vector monitoring in Brazil are less specific and labor-intensive, and requires access to premises. Fixed-position traps des…	MosquitoTRAP Web-based database).	MosquiTRAPs have been implemented in the form of a large-scale mosquito surveillance system, Monitoramento Inteligente da Dengue (Intelligent Dengue Monitoring System [MID]; Ecovec SA), which is used to count mosquitoes in real time.	Ecovec SA, Belo Horizonte, Brazil	MID involves weekly monitoring of MosquiTRAP (placed in a 300 m × 300 m grid format) counts and trapped-mosquito infection status with automated database updating (in situ mosquito data entry by cell phones directly to a Web-based database). The mosquito data are managed by a spin-off company (Ecovec SA), which provides daily updates to control personnel so they can specifically target highly inf…	21 cities in Minas Gerais State, Brazil	April 2009–June 2011			Data : Monthly dengue cases ( 2007- 2011) were obtained from each municipality, by using Sinan Net. Dengue cases were expressed as incidence per 100,000 inhabitants on the basis of the Brazilian Institute of Geography and Statistics 2010 population census. Analyse : Adopted a nonparametric approach to data analysis. On the basis of potential differences in dengue transmission caused by population…		Cities that had the highest dengue incidence in the state were chosen by the Minas Gerais State Department of Health to receive MID
Pile	West Nile fever: Here to stay and spreading;	2001	english	USA	descriptive	Yes (To review the background of West Nile virus disease, its chief manifestations, and current guidelines for preventing the disease in humans)	yes	NA	NA	NA	NA	NA	NA	NA	NA	NA	NA	NA	NA	NA	NA	NA	NA	NA	NA	NA	Surveillance and control program	To stop the spread of the virus	NYC = free distribution of more than 300,000 cans of mosquito repellant containing diethyltoluamide (DEET) and nearly 1 million informational leaflets, as well as widespread educational efforts directed through the mass media.	Education (mass media, hot line for population and medical staff, NYCDOH web site), vector control (source reduction, insecticide, repellent, and disease surveillance (human, avian surveillance)	New York City Department of Health (NYCDOH)	Mosquito, human cases and avian fatality surveillance programs	NYC	Since 2000					West Nile virus was first detected in the Western Hemisphere in 1999, when an epidemic occurred in the New York City area.
Quinde-Calderon, et al	Ten years (2004–2014) of Chagas disease surveillance and vector control in Ecuador: successes and challenges	2016	english	Ecuador	Descriptive	Yes (To describe the current situation of Chagas disease in Ecuador and to evaluate the impact of vector control for the period 2004–2014)	Yes													can't tell	can't tell	Yes	can't tell				indoor residual deltamethrin spraying during the period 2006–2014	To control the vector of Chagas disease	Insecticide spraying	Analysis the records of Chagas disease entomological and epidemiological surveillance activities from the Ministry of Public Health, description of the current situation in Ecuador and evaluation of the impact of vector control activities over the past 10 years (2004–2014)	Instituto Nacional de Investigacion en Salud Publica (INSPI, National Institute for Research in Public Health) and the Servicio Nacional de Control y Vigilancia de enfermedades transmitidas por vectores artropodos (SNEM, National Service for the Control and Surveillance of Diseases Transmitted by Arthropods)	200000 house were visited	Nation wide surveillance	2004-2014					Chagas disease causes healthcare costs of $24 billion and a burden of 29 385 250 Disease Adjusted Life Years (DALYs), disproportionately affecting poor populations
Raju	Community Mobilization in Aedes aegypti Control Programme by Source Reduction in Peri-Urban District of Lautoka, Viti Levu, Fiji Islands	2003	english	Fiji Island	descriptive	No	No													Yes	can't tell	Yes	can't tell				Dengue control program with entomological surveillance and community campaign	Since 1975, DHF is regulatory reported in Fiji Island	survey, mediatic campaigns, trainning	Entomological survailance and 'source reduction' campaign	Health inspectors	There was Aedes larval surveys : During each survey, at least 100 premises were inspected in dengue transmission risk areas. Immatures were collected from waterfilled containers at each house and put into a labelled vial with (Macgregor’s) preserving solution and brought to the laboratory. The larvae collected from these sources were mounted on slides for species identification using the keys of …	peri-urban district of Lautoka, Viti Levu, Fiji Islands	Nine monthly larval surveys were carried out from January to September 2002 ; Community awareness was conducted from February till mid-March Collected solid waste and trash : 18 to 21 March 2002.					studies in Fiji have shown that tyres and drums comprise 10-20% of the total containers found positive for Aedes larvae and are responsible for 83-99% of the adult Aedes mosquito production
Raman et al	Five Years of Antimalarial Resistance Marker Surveillance in Gaza Province, Mozambique, Following Artemisinin-Based Combination Therapy Roll Out	2011	english	Mozambique	descriptive	Yes (report on the prevalence of molecular markers associated with lumefantrine, chloroquine and SP resistance in the five years since the introduction of ACTs (artesunate plus SP and then artemether-lumefantrine) in Gaza Province, Mozambique)	yes													yes	yes	yes	NA				evaluation of anti malarial treatment to decision making	to follow the emergence of drug resistance	Research of mutations for resistance to malaria drugs	Finger prick filter paper blood samples collected during the annual malaria prevalence surveys from 120 to 150 children (aged between 2 and #15 years) in sentinel sites; polymorphism analysis of mutations	National Malaria Control Programme	38 sentinel sites across Gaza Province, southern Mozambique during annual community-based cross sectional malaria prevalence surveys from 2006 until 2010	Gaza Province	2006-2010					The success of an integrated malaria initiative is dependent upon each component of the initiative functioning optimally in its own right. One of the biggest challenges for most control programmes is limiting the emergence and spread of antimalarial drug resistance
Regis et al	Sustained Reduction of the Dengue Vector Population Resulting from an Integrated Control Strategy Applied in Two Brazilian Cities	2013	english	Brazil	descriptive	Yes (to evaluate at real-scale and to improve the applicability of an environmentally friend vector monitoring and control system aiming to contribute to reduce dengue virus transmission)	Yes (The system was able to support interventional decisions and to assess the program’s success)													yes	yes	yes	NA				controlling mosquito populations based on mass elimination of aedes eggs and education for source reduction, coupled with geographic information systems technology (pilot trial)	To control dengue transmission	network of ovitraps was used to monitore and control mosquito population and information was communicated to human population	i) the diffusion of information on mosquito biology and on control strategy, methods and tools; ii) interventions focused on mechanical mass destruction through incineration of eggs laid in large amounts of ovitraps loaded with Bti; and (iii) indoor collections of adults using aspirators, targeting places considered as highly important for virus transmission, such as health units, schools and pre…	state health authorities, local health staff and a scientific team organized in a network	an all-integrated approach supported by the intensive use of the web and free software to collect, store, analyze and disseminate information on the spatial-temporal distribution of the estimated density of Aedes, based on data that is systematically collected with the use of ovitraps and integrated through the use of open geospatial technologies such as GIS, Remote Sensing Images and Spatial Sta…	Pernambuco: Ipojuca and Santa Cruz	March/2008 to October/2011					Mass elimination of eggs and education for source reduction
Ritchie et al	Dengue Control in North Queensland, Australia: Case Recognition and Selective Indoor Residual Spraying	2002	english	Australia	Descriptive	No	No	NA	NA	NA	NA	NA	NA	NA	NA	NA	NA	NA	NA	NA	NA	NA	NA	NA	NA	NA	Desease surveillance, Vector control and health promotion to Dengue control in North Queensland, Australia	19th, Autralia has been subjected to outbreaks of Dengue. There was several successful programs, but epidemics persist shows the difficulties. It also demonstrated the importance of 'ignition' premises, such as backpacker hostels, that catered to a rapid turnover of a high volume population of travellers who could import the virus, and of 'dissemination' premises	Serological tests, interview, GIS, medias	1) Disease surveillance : laboratory testing improved, clinical surveillance, patient interview; 2) Vector cotrol : the point of contact are mapped and the intended vector control activities detailed, indoor residual spray and larval contrôle/source reaction activities. 3) Health promotion: use mass media	Centers for Disease Control and Prevention with a range of stakeholders including local government, medical, laboratory and academics	1) Serological tests have been augmented by rapid immunochromatographic card or dipstick tests, while the polymerase chain reaction test has supplanted virus culture to detect dengue virus in serum, giving quicker results yet still providing valuable genetic sequencing information, patient interview to establish the patient's travel history; 2) Larval control includes removal of small containers …	Queensland	Since 2000					The control programme was implemented in north Queensland between 1982 and 1985. Although the populations of Ae. aegypti were reduced, funding for the programme ceased in 1985. Coincidentally, international airports were opened in the cities of Cairns and, later, Townsville in north Queensland at about that time. This increased the likelihood of viraemic travellers arriving from endemic countries…
Rocha et al	Comparison of Two Active Surveillance Programs for the Detection of Clinical Dengue Cases in Iquitos, Peru	2009	english	Peru	Descriptive	Yes (compare the sensitivity and efficiency of the two programs for detecting symptomatic DV infections)	Yes													Yes	can't tell	Yes	can't tell				School-based or community-based surveillance programs to detect cases Dengue	In northeastern Peru, dengue virus (DV) transmission has been documented consistently since 1990, beginning with an epidemic of dengue-1 transmission. 5–7 In 1995, American strains of dengue-2 were introduced into the region, 8 followed by the more recent emergence of dengue-3 during 2001 as the dominant strain in Iquitos.	1) School-based surveillance : Participant blood sample, plaque reduction neutralization assay (PRNT), daily medical exams and tourniquets test - IgM and ELISA 2) Community-based surveillance: + visite door-to-door	Two distinct active surveillance programs were established in Iquitos, both in tandem with separate longitudinal cohorts established in the context of dengue transmission and vector surveillance studies	US Naval Medical Research Detachment Center, University of California—Davis, and Peruvian National Institutes of Health Institutional Review Boards Ten phlebotomists	1) school-aged children along with members of their families, from geographical stratified selection of Iquitos were enrolled into a longitudinal. Participant blood samples were collected every 6–9 months and assayed for serotype-specific DV antibody status by plaque reduction neutralization assay (PRNT). Children were monitored in school daily between April and December each year and during vaca…	Iquitos, Peru	1) 1999 to 2003 2) from April 2004 through December 2005			Groups were compared using Pearson’s χ 2 test, performed in the R statistical package, version 2.8		6,12,21–23 Briefly, Iquitos (3°43 46 S, 73°14 48 W) is a city of ~350,000 residents, located in the northeastern section of Peru, at the confluence of the Itaya, Nanay, and Amazon Rivers. The climate is tropical, with an annual average daily temperature of 27°C and average annual precipitation of 290.3 cm.		1) 1,135 students (99.5%, 5–17 years of age) 2) 4,850 residents (0–98 years of age). Among the residents of study neighborhoods, 1,537 (31.7%) were school aged (5–17 years).
Santana et al	Spatial distribution of triatomines (Reduviidae: Triatominae) in urban areas of the city of Salvador, Bahia, Brazil	2011	english	Brazil	Descriptive	No	No	NA	NA	NA	NA	NA	NA	NA	NA	NA	NA	NA	NA	NA	NA	NA	NA	NA	NA	NA	map of the spatial distribution of triatomines	To contribute to an expanded knowledge-base about T. cruzi and its vectors in urban areas and to raise public health awareness of the risks involved	GIS	surveillance units (ZIs) that are subjected to vector examination	Bahia Center for Zoonosis Control, Chagas Disease Programme (CPCD), Fiocruz	house visiting and reporting in GIS	Salvador	2006-2009					Environmental changes have a strong influence on the emergence and/or reemergence of infectious diseases. The city of Salvador, Brazil -currently the focus of a housing boom linked to massive deforestation- is an example in point as the destruction of the remaining areas of the Atlantic Forest around the city has led to an increased risk for Chagas disease
Seidahmed et al	Dengue vector control and surveillance during a major outbreak in a coastal Red Sea area in Sudan	2012	english	Sudan	Descriptive	Yes	Yes													can't tell	can't tell	Yes	yes				Dngue vector control and vector surveillance in Sudan	A lack of an efficient surveillance system has resulted in delayed response to these outbreaks. An unprecedented dengue outbreak started in January 2010 in Port Sudan	1) Selection of vector control intervention : survey 2) Vector surveillance : sentinel site and training, survey, reporting entomologist, evaluation 3) Vector control : Community mobilization (house inspection, health education campaign with pamphlets, radio message, written messages and video clips, lecture in social and sport spot); Routine programme of inspection; Space spraying Larviciding	1) explore whether another dengue vector species other than Aedes aegypti had infested the outbreak area, determine key breeding containers, determine key breeding containers, assess productivity of the key container(s) in relation to location, explore pre-intervention entomological indices, and check biting time(s) and resting site(s) of the dengue vector 2) Sentinel sites & vector surveillance …	Health workers, Department of Medical Entomology at the National Health Laboratory in Khartoum, entomologist, community	1) Explore where cases of DHF were reported; index (HI) and pupal/person (P/P) index 2) Selection of 8 sentinels sites and 8 health workers were trained ; Survey according to methodology of pupal demographic surveys described by Focks and others ; During survey, Weekly, a total of 240 houses were randomly selected and inspected for the presence of aquatic stages of Aedes, i.e. 30 houses per senti…	Port Soudan city	March 2010 and during 14 weeks Moreover, data is based on findings of research work carried out in 2008–2009			The interventions were regularly evaluated and verified using both weekly reports of the vector surveillance as well as spot checks of entomological surveys and supervisory visit. In accordance to WHO Guidelines		Meteorological data of Port Sudan was obtained from Climate Prediction Centre, National Oceanic and Atmospheric Administration. Mean minimum temperatures during January–August 2010 were markedly higher compared to the same monthly period reported in the 10 previous years
Sharma et al	Urban Malaria Scheme - Past, Present & Future	2014	english	India	Descriptive	Yes (To discuss the historical background and future vision of Urban Malaria Scheme)	NA	NA	NA	NA	NA	NA	NA	NA	NA	NA	NA	NA	NA	NA	NA	NA	NA	NA	NA	NA	Urban Malaria Scheme (UMS) aims to control malaria by reducing vector population in urban areas through recurrent antilarval measures	To control urban malaria	Larvicides, adulticides, larvivorous fishes, treatment of infections, laws	1) Anti- larval measures on weekly intervals; 2) Source reduction i.e. land filling/ drainage through minor engineering methods; 3) Biological control by introduction of larvivorous fish; 4) Anti- parasitic measures through passive surveillance for detection of cases and complete treatment; 5) Legislative measures (Enactment of byelaws)	Urban Malaria Scheme is a centrally sponsored state programme, operated mainly by the local administrative bodies under the active supervision of state health authorities	Town, state and central level of implication	In towns defined as follows: 1) Towns with a minimum population of 50,000); 2) Annual Parasite Incidence (API) ≥2; 3) Towns should promulgate and strictly implement the civic by- laws to prevent; 4) Eliminate domestic and peri- domestic breeding places. 131 towns and cities in 19 states and union territories are under the Urban Malaria Scheme covering a population of about 100 million	The control program was lauched in 1970s. The central assistance under this scheme was treated as 100% grant to the State Government in kind or cash.	The program was regularly adapted	Definitions of towns, vector targeted			Urban Malaria was recognized as a specific problem in India in 1969 but not as a priority because of immediate efficient control in cities as Bombay. The Urban Malaria Scheme (UMS) was launched in the country in 1971–72. In 1978, control programs against LF was added. But in recent past, upsurge in cases of Dengue and Chikungunya in urban areas has diverted attention on both disease surveillance …
Sharp et al	Chikungunya Cases Identified Through Passive Surveillance and Household Investigations — Puerto Rico, May 5–August 12, 2014	2014	english	Puerto Rico	Descriptive	Not really (to test the modification of the passive surveillance system of dengue detection to integrate chikungunya detection)	Yes	NA	NA	NA	NA	NA	NA	NA	NA	NA	NA	NA	NA	NA	NA	NA	NA	NA	NA	NA	To assess the extent of chikungunya in Puerto Rico, the severity of illnesses, and the health care–seeking behaviors of residents, PRDH and CDC analyzed data from passive surveillance and investiga­tions conducted around the households of laboratory-positive chikungunya patients	To evaluate the accuracy of the passive surveillance	Symptoms of patients	Passive surveillance and house visiting around cases to find others case	Puerto Rico Department of Health (PRDH) and CDC	health structures and house visiting	Puerto Rico	May to august 2014 in Puerto Rico					Chikungunya and dengue are mosquito-borne, viral, acute febrile illnesses that can be difficult to distinguish clinically.
Simarro et al	The elimination of Trypanosoma brucei gambiense sleeping sickness in the focus of Luba, Bioko Island, Equatorial Guinea	2006	english	Equatorial Guinea	Descriptive	Yes (To demonstrate the efficiency of active and passive surveillance for elimination of sleeping sickness in Equatorial Guinea)	Yes	NA	NA	NA	NA	NA	NA	NA	NA	NA	NA	NA	NA	NA	NA	NA	NA	NA	NA	NA	Detection and treatment of sleeping sickness cases	To eliminate the disease	microscopic observation of lymph node aspirates, thick blood films, IFAT and then CATT, mAECT, research of parasites in the CSF/treatment by pentamidine (phase 1) and melarsoprol (phase 2)	systematic and extensive serological screening of the population by mobile teams and screening of suspected cases at the Luba hospital with 3 phases of control: intensified control, ordinary control, and control consolidation	National and international (bilateral cooperation with Spain and WHO)	Field and hospital surveys	Luba focus on Bioko Island	1985 to 2004					Sleeping sickness has disapeared from Bioko Island after the colonial period. The disease reemerged in early 1980s and need to be controlled as economic production may be impacted
Soriano-Arandes et al	Controlling congenital and paediatric chagas disease through a community health approach with active surveillance and promotion of paediatric awareness	2014	english	Spain	Descriptive	Yes (Understand the reasons for lack of or deficient follow up of newborns from T.cruzi-infected mothers, and to apply and evaluate an active strategy to detect T.cruzi infection among those born from T. cruzi infected mothers)	Yes																	yes	yes	yes	Active surveillance and health promotion activities to Chagas desease	Given the potential risk of congenital CD in Catalonia, the Public Health Agency of Catalonia (ASPCAT) launched the “Protocol for screening and diagnosing Chagas disease in pregnant Latin American and their newborns” in 2010. The aim of the Protocol is to detect T. cruzi-positive pregnant women and follow up their offspring until 9 months of age in order to elucidate their definitive CD status. T…	interview, group workshop/sessions, community awarness campaign, audiovisual material	1) Surveillance : active surveillance was to know the final status of T. cruzi infection of children born from these women. If the children were not controlled, the PROSICS community health team solicited a visit with the family to test the newborns and inform the family about CD. Once the CHW located the mother, he took information about the hospital of birth, parasitological controls at birth, …	ASPCAT, in coordination with the Unit of Tropical Medicine and International Health of Vall Hebron-Drassanes, International Health Programme of the Catalan Institute of Health-PROSICS ; a paediatrician, two community health nurses, a family physician working inside the community and community health workers (CHW)	3 meetings between ASPCAT and PROSICS before the activities. 1) When there are no information about birth and possible newborn follow-up, CHW tried to locate the family by telephoning at different times and days of the week. When failed, the CHW went to the home to find any relative of the CD case; finally, when the CHW found nobody at home, the neighbours were asked if anyone was living there an…	Cantalonia, Spain General Hospital of Hospitalet de Llobregat	2010-2011			The cost-effectiveness of screening for CD in pregnant women from Latin America in non-endemic areas has already been demonstrated (Sicuri E, and al., 2011)		Prevalence is estimated in around 8 million people and annual mortality in more than 10,000 people. In most infected patients the disease evolves silently and chronically without any clinical symptoms. The 1st case of congenital Chagas disease in Spain was detected in 2006. According to the 2012 report of the Statistical Institute of Catalonia (IDESCAT), 333,703 Latin American immigrants were liv…		The mean age was 31.3 (SD 5.52; range: 21–44)		Regarding the country of origin, 90.5% (38/42) were Bolivian pregnant women. 35/42 (83.3%) pregnant women gave birth to a live newborn in Catalonia; 4/42 (16.7%) returned to their country of origin before delivery
Succo et al	Detection and investigation of a dengue outbreak in the south of France, 2015.	2016	english	France	descriptive	Yes : response to an outbreak	Yes	NA	NA	NA	NA	NA	NA	NA	NA	NA	NA	NA	NA	NA	NA	NA	NA	NA	NA	NA	Epidemiological and entomological investigations allowed to steer vector control measures to contain transmission	to detect and contain authochtonous transmission of dengue	enhanced passive surveillance (for case confirmation), active case finding and entomologcial investigation	(1) Notification of Dengue cases (imported and authochtonous cases) by health professionnals and rapid biological confirmation of suspected cases, (2) active secondary case finding through door-to-door survey, (3) inventory of breeding sites during the door-to-door survey and (4) collect of imagos for viral search in mosquitoes	(1) health professionnals, i.e. GP, biomedical laboratories both public and private, (2) local departement of Public Health, (3) public operator for vector control and (4) public operator for vector control and research and expertis institutes	case definition, diagnostic strategy (serology or biomolecular confirmation), larval index	active case finding and larval prospection in a 200 m radius around the index cases’ residence, and direct call to the 22 general practitioners working in a 1.5 km radius around the index cases’ residence.	as soon as a local transmission was detected, it means 1 day after laboratory confirmation or 6 days afetr suspected cases detection		no, but adaptation when new authochtonous cases were detected	this action is framed in a prepardness and response national plan dedicated to Aedes borne virus	detection of secondary cases thanks to the active case finding	Aedes albopictus is present since 2011 in this area and the national prepardness and response plan was first implemented in 2006										good
Suter et al	Surveillance and Control of Aedes albopictus in the Swiss-Italian Border Region: Differences in Egg Densities between Intervention and Non-intervention Areas	2016	english	Switzerland and Italy	descriptive	Yes (to compare the occurrence of the Asian tiger mosquito in southern Switzerland, where a mosquito surveillance and control programme is in place, with its neighbouring Italian districts where no such programme exists)	yes													yes	yes	yes	NA				public awareness campaigns to remove breeding sites and the use of insecticides against larvae in Switzerland	to control Ae. Albopictus population	ovitraps with Bti	larval source reduction through public awareness campaigns and larviciding	Not explicit	medias and larvicide	southernmost border region of Ticino, the Mendrisiotto district, and the provinces of Varese and Como in Lombardy, Italy	2012-2013					In southern Switzerland, in the Canton of Ticino A. albopictus was spotted for the first time in 2003. Since then the local authorities have implemented a control programme based on larval source reduction. Despite these efforts, mosquito densities have increased over the last decade, casting doubts on the effectiveness of such larval control programmes. In Italy, no control programme exists thou…
Taleo et al	Dengue Control in Vanuatu: Towards an Integrated Vertical and Horizontal Control Programme	2000	english	Vanuatu	Descriptive	No	No	NA	NA	NA	NA	NA	NA	NA	NA	NA	NA	NA	NA	NA	NA	NA	NA	NA	NA	NA	National plan with Surveillance, routine preventive measures and community-based control project	The first known cases of dengue in Vanuatu occurred in 1971-72 when dengue serotype-2 was found. Since then, all four dengue serotypes have been found in Vanuatu, with transmission occurring in 1975, 1980, 1985, 1989 and 1998. The first known cases of DHF/DSS were described in 1989 when infections with serotypes-1 and 3 were introduced after the dengue-2 outbreaks in 1971-72 and 1975 as well as t…	1) Surveillance : larval survey, training health-care providers, reporting by phone, 2) Routine preventive measures : collect data on tyre, clean-ups, larviciding, routine larval survey; 3) Community-based control : education (medias with TV, radio, posters), distribution and collect campaign of plastics bags, training volounteers, meetings,	National plan 1) Entomological larval survey and reporting of cases, passive case detection (Clinical diagnosis) and active case detection (analyses of the ratio of positive to negative malaria slides) ; 2)Vector control, education to health-care providers, data on larval survey, coordination with stakeholders 3) education, training of health-care providers and volounteers, distribution and colle…	Ministry of Health (MOH), Vila Central Hospital, the office of the Malaria and Other VBDC Programme, WHO Collaborating Centre for Arbovirus Reference and Research, Queensland Health Scientific Services, Brisbane, Australia	1) An entomological larval survey of 100 households is carried out three times a year. Larval samples are brought back to the Ministry of Health (MOH) and identified. Data on mosquito surveys are entered into an Excel file; Breteau Indices are calculated. Information on the types and numbers of breeding sites as well as on the uses of tyres by households are collected; Passive case detection is b…	Vanuatu	Since 1999					The Republic of Vanuatu is located in the Western Pacific. The archipelago that constitutes the republic contains over 80 islands and is located between Australia to the west and Fiji to the east, with the Solomon Island to the north-west and New Caledonia to the south-west. The population of Vanuatu is 186,678, with major concentrations of 29,356 and 10,738 people in the capital, Port Vila, and …
Teng	New Initiatives in Dengue Control in Singapore	2001	english	Singapore	descriptive	No (description of future control strategy)	No	NA	NA	NA	NA	NA	NA	NA	NA	NA	NA	NA	NA	NA	NA	NA	NA	NA	NA	NA	Aedes mosquito control	to minimize the peak (magnitude of the cases)	Introduction of GIS, Hand-held terminals (HHT) and ovitraps as new tools	(1) Source reduction; (2) Health education; (3) Law enforcement, (4) Chemical control	Vector Control & Research Department, Ministry of the Environment	GIS enables to visualize at a glance “hotspots” where cases or breeding are concentrated so that early control operations can be implemented and to analyze data for future planning	Singapore	since 1998	introduction of new tools and strategies	Regular surveillance of outdoor areas in public housing estates and crowded places; Redesigning of structural habitats; Heating elements in roof gutters; Tracking behavioural changes			Singapore is situated in a geographical region which is endemic for DF/DHF. Dengue control is effective with a real politic support and funds availability
Terranela et al	Urban lymphatic filariasis in central Nigeria	2006	english	Nigeria	Descriptive	Yes (to show urban transmission of LF and demonstrate the need for mass treatment in these areas)	Not really (urban transmission not clearly established and intervention not set up)	NA	NA	NA	NA	NA	NA	NA	NA	NA	NA	NA	NA	NA	NA	NA	NA	NA	NA	NA	Detection of LF cases and treatment	To demonstrate the presence of LF rabsmission in urban settings and to appreciate the neccessity of mass drug treatment in urban settings	All patients seeking general outpatient, inpatient or surgical care who were aged >18 years were eligible for the study	administration of a questionnaire to determine urban exposure, and then immunochromatographic tests (ICT) for W. bancrofti filarial antigenaemia	Health structures and State Epidemiology Unit	10 private and 8 public health units identified as healthcare facilities serving ‘at-risk’ communities	Jos, the largest urban area in Plateau state, Nigeria (450,000persons)	4-week period (mid-July–mid- August) in 2003					LF is a rural disease but urban settings may be also at risk of transmission
Tissera et al	Sustainable dengue prevention and control through a comprehensive integrated approach: the Sri Lankan perspective	2016	english	Sri Lanka	Descriptive	Yes (To present the current epidemiological situation for dengue, and control and preventive strategies implemented and to discuss the objective to achieve a more robust sustainable reduction in both morbidity and mortality over the next 5 years)	yes	NA	NA	NA	NA	NA	NA	NA	NA	NA	NA	NA	NA	NA	NA	NA	NA	NA	NA	NA	Reorganization of the control of dengue	To contain dengue illness	National Strategic Framework	a separate unit in the Ministry of Health; a passive surveillance system based on sentinel sites, a standardization of clinical diagnosis and management of dengue and DHF, through regular training; a better equipment of health structures; an effective laboratory-based surveillance system; a dedicated entomological staff to encourage integrated vector management; a multidisciplinary approach for v…	Ministery of health with public and private partners	diagnosis, clinical management, vector control (source-reduction campaigns, with the participation of diverse groups of stakeholders, based on strong real-time web based epidemiological and entomological surveillance data on an environmental management platform)	island-wide coverage	since 1996 for the surveillance of diseases	after the outbreak of 2004 with more than 15000 detected cases				Dengue is a leading public health problem in Sri Lanka. Harnessing the WHO Global strategy for dengue prevention and control, 2012–2020, the country has pledged in its National Strategic Framework to achieve a mortality from dengue below 0.1% and to reduce morbidity by 50% (from the average of the last 5 years) by 2020
Van Cauteren et al	Surveillance des cas de chikungunya et de dengue en France métropolitaine, 2011	2012	French	France	Descriptive	Yes (to describe the system of surveillance of chikungunya and dengue)	Yes	NA	NA	NA	NA	NA	NA	NA	NA	NA	NA	NA	NA	NA	NA	NA	NA	NA	NA	NA	Surveillance of chikungunya and dengue cases	To control the risk by limiting the spread of the diseases	early detection of chikungunya and dengue cases (déclaration obligatoire)	mandatory notification, a national laboratory network and enhanced regional surveillance in the districts where Ae. albopictus is established	Health Regional Agency, Institut National de Veille Sanitaire and network of laboratories	surveillance system of suspected cases according to the case definition; weekly analysis of the data basis of national laboratories	France	2011 (surveillance since 2006)	The surveillance depends on the presence of Ae. Albopictus	each year according to the spread of the vector			Surveillance of chikungunya and dengue viruses in metropolitan France is based on different systems depending on the establishment of Aedes albopictus, vector of both viruses
Xi-min HU et al	The control and surveillance of filariasis in Hainan Province, China	2008	english	China	Descriptive	Yes (to verify the elimination of filariasis)	Yes													can't tell	can't tell	yes	can't tell				Evaluation of the filariasis control programme	After basic elimination of filariasis, all control measures were stopped surveillance was initiated, through a systematic surveillance of more than ten years when the goal of eliminating filariasis in Hainan Province was achieved in 2005	DEC for partients and pesticide spraying, use of insecticide-impregnated bednets, environmental modification in combination with patriotic health campaigns and malaria control activities	massive surveys of filariasis and preparation (1953-1971), pilot control trial (1972-1979) and massive control (1977-1986)	MoH	Diagnosis, treatment of patients (DEC), surveillance (cross sectionnal, longitudinal and on mobile population), and mosquito control	Hainan Island, including 18 cities and counties, Xisha archipelago, Zhongsha archipelago and Nansha archipelago, with a population of 8.28 million	Since 1953 for the programme and evaluation of surveillance during the 1984-2004 period. During the period of filariasis control in Hainan Province, a total of 6,564,529 subjects were examined, 143,580 subjects were treated with DEC, 402,329 subjects were treated by mass drug administration, and 610,145 subjects were treated with DEC salt					Hainan is a single Wuchereria bancroftian filariasis endemic province. The principal transmission vector is Culex quinquefasciatus. It is estimated the total number of filariasis cases were 0.36 million according to massive surveys of filariasis since 1950s
Yoshikawa	Vector control and surveillance operations in the republic of singapore.	2013	english	Singapore	Descriptive	Yes (to describe the measures taken for dengue control)	Yes	NA	NA	NA	NA	NA	NA	NA	NA	NA	NA	NA	NA	NA	NA	NA	NA	NA	NA	NA	Mosquito population control	To limit arbovirus diseases	source reduction and insecticide	house visiting, construction site visiting, worker quarter visiting	3P approach (people, public and private partnership) under the National Environment Agency	NEA visitors who are allowed to make a forced entry in a house if necessary	Singapore	2008-2011	Modification of the strategy to focus on Ae. aegypti and Ae. albopictus				Singapore is known to have successfully reduce mosquito vector populations
[truncated: 38 more columns]
